# Supplementary material for: Predicting cancer drug TARGETS - TreAtment Response Generalized Elastic-neT Signatures
Source: NPJ Genom Med. 2021 Sep 21;6:76. doi: 10.1038/s41525-021-00239-z (PMC8455625; doi:10.1038/s41525-021-00239-z)
Supplement: Supplementary file 1 — Supplementary Data 1, 2 [file 41525_2021_239_MOESM1_ESM.xlsx]

## Sheet: 1
Supplemental Data 1: FDA Pharmacogenomic Biomarkers
Drug	Target	Cancer Site	Cancer Site in TCGA	Drug included in GDSC	Biomarker
Abemaciclib	ESR (Hormone Receptor), ERBB2 (HER2)	BRCA	TRUE	FALSE
Ado-Trastuzumab Emtansine	ERBB2 (HER2)	BRCA	TRUE	FALSE
Afatinib	EGFR	NSCLC	TRUE	TRUE	EGFR mutant
Alectinib	ALK	NSCLC	TRUE	TRUE	EML4-ALK fusion
Alpelisib	ERBB2 (HER2), ESR (Hormone Receptor), PIK3CA	BRCA	TRUE	TRUE	PIK3CA mutant
Anastrozole	ESR, PGR (Hormone Receptor)	BRCA	TRUE	FALSE
Arsenic Trioxide	PML-RARA	APL	FALSE	FALSE
Atezolizumab	CD274 (PD-L1), Gene Signature (T-effector), EGFR, ALK	Urothelial carcinoma, NSCLC, ES-SCLC, BRCA	TRUE	FALSE
Avelumab	CD274 (PD-L1)	Merkel cell carcinoma, urothelial carcinoma, RCC	TRUE	FALSE
Belinostat	UGT1A1	Peripheral T-cell lymphoma	FALSE	TRUE
Binimetinib	BRAF, UGT1A1	Melanoma	TRUE	FALSE
Blinatumomab	BCR-ABL1 (Philadelphia chromosome)	ALL	FALSE	FALSE
Bosutinib	BCR-ABL1 (Philadelphia chromosome)	CML	FALSE	TRUE
Brentuximab Vedotin	ALK, TNFRSF8 (CD30)	Various Lymphomas	FALSE	FALSE
Brigatinib	ALK	NSCLC	TRUE	FALSE
Busulfan	BCR-ABL1 (Philadelphia chromosome)	CML	FALSE	FALSE
Cabozantinib	RET	RCC, HCC	TRUE	TRUE
Capecitabine	DPYD	CRC, BRCA	TRUE	FALSE
Ceritinib	ALK	NSCLC	TRUE	FALSE
Cetuximab	EGFR, RAS	HNSCC, CRC	TRUE	TRUE	EGFR positive & KRAS wt CRC
Cisplatin	TPMT	Testicular, ovarian and transitional cell bladder cancer	TRUE	TRUE
Cobimetinib	BRAF	Melanoma	TRUE	FALSE
Crizotinib	ALK, ROS1	NSCLC	TRUE	TRUE	EML4-ALK, ROS1 fusion
Dabrafenib	BRAF, G6PD, RAS	Melanoma, NSCLC, anaplastic thyroid cancer	TRUE	TRUE	BRAF V600E mutant
Dacomitinib	EGFR	NSCLC	TRUE	FALSE
Dasatinib	BCR-ABL1 (Philadelphia chromosome)	CML and ALL	FALSE	TRUE
Denileukin Diftitox	IL2RA (CD25 antigen)	Cutaneous T Cell Lymphoma	FALSE	FALSE
Dinutuximab	MYCN	Neuroblastoma	FALSE	FALSE
Docetaxel	ESR, PGR (Hormone Receptor)	Breast, gastric/GE junction Cancer, NSCLC, metastatic castration resistant prostate cancer, HNSCC	TRUE	TRUE
Durvalumab	CD274 (PD-L1)	urothelial carcinoma, NSCLC, ES-SCLC	TRUE	FALSE
Duvelisib	Chromosome 17p	CLL, SLL, Follicular Lymphoma	FALSE	FALSE
Enasidenib	IDH2	AML	TRUE	FALSE
Encorafenib	BRAF	Melanoma, CRC	TRUE	FALSE
Enfortumab Vedotin-ejfv	NECTIN4	Urothelial cancer	TRUE	FALSE
Entrectinib	ROS1, NTRK	NSCLC, solid tumors with a NTRK gene fusion	TRUE	FALSE
Erdafitinib	FGFR, CYP2C9	Urothelial carcinoma	TRUE	FALSE
Eribulin	ERBB2 (HER2), ESR, PGR (Hormone Receptor)	BRCA	TRUE	FALSE
Erlotinib	EGFR	NSCLC and pancreatic cancer	TRUE	TRUE	EGFR mutant NSCLC
Everolimus	ERBB2 (HER2), ESR (Hormone Receptor)	Pancreatic neuroendocrine tumors, RCC, subependymal giant cell astrocytoma, renal angiomyolipoma	TRUE	FALSE
Exemestane	ESR, PGR (Hormone Receptor)	BRCA	TRUE	FALSE
Fam-Trastuzumab Deruxtecan-nxki	ERBB2 (HER2)	BRCA	TRUE	FALSE
Fluorouracil	DPYD	CRC, BRCA, gastic and pancreas cancer	TRUE	FALSE
Flutamide	G6PD	PRAD	TRUE	FALSE
Fulvestrant	ERBB2 (HER2), ESR, PGR (Hormone Receptor)	BRCA	TRUE	TRUE	ER/PR+
Gefitinib	EGFR, CYP2D6	NSCLC	TRUE	TRUE	EGFR mutant
Gilteritinib	FLT3	AML	TRUE	FALSE
Goserelin	ESR, PGR (Hormone Receptor)	PRAD	TRUE	FALSE
Ibrutinib	Chromosome 17p, Chromosome 11q	Mantle cell and marginal zone lymphoma, CLL, SLL, Waldenstroms macroglobulinemia	FALSE	TRUE
Imatinib	KIT, BCR-ABL1 (Philadelphia chromosome), PDGFRB, FIP1L1-PDGFRA	CML, ALL, myelodysplastic/myeloproliferative diseases, systemic mastocytosis, hypereosinophilic syndrome and/or chronic eosinophilic leukemia, dermatofibrosarcoma protuberans, GIST	FALSE	TRUE
Inotuzumab Ozogamicin	BCR-ABL1 (Philadelphia chromosome)	ALL	FALSE	FALSE
Ipilimumab	HLA-A, Microsatellite Instability, Mismatch Repair	Melanoma, RCC, CRC, HCC	TRUE	FALSE
Irinotecan	UGT1A1	CRC	TRUE	TRUE
Ivosidenib	IDH1	AML	TRUE	FALSE
Ixabepilone	ERBB2 (HER2), ESR, PGR (Hormone Receptor)	BRCA	TRUE	FALSE
Lapatinib	ERBB2 (HER2), ESR, PGR (Hormone Receptor), HLA-DQA1, HLA-DRB1	BRCA	TRUE	TRUE	HER2+
Larotrectinib	NTRK	solid tumors with an NTRK gene fusion	TRUE	FALSE
Lenvatinib	Microsatellite Instability, Mismatch Repair	Differentiated thyroid cancer, RCC, HCC, endometrial carcinoma	TRUE	FALSE
Letrozole	ESR, PGR (Hormone Receptor)	BRCA	TRUE	FALSE
Lorlatinib	ALK, ROS1	NSCLC	TRUE	FALSE
Mercaptopurine	TPMT, NUDT15	ALL	FALSE	FALSE
Midostaurin	FLT3, NPM1, KIT	AML, systemic mastocytosis	TRUE	TRUE	FLT3+
Neratinib	ERBB2 (HER2), ESR, PGR (Hormone Receptor)	BRCA	TRUE	FALSE
Nilotinib	BCR-ABL1 (Philadelphia chromosome), UGT1A1	CML	FALSE	TRUE
Niraparib	BRCA	epithelial ovarian, fallopian tube, or primary peritoneal cancer	TRUE	TRUE
Nivolumab	BRAF, CD274 (PD-L1), Microsatellite Instability, Mismatch Repair, EGFR, ALK	Melanoma, NSCLC, SCLC, RCC, Classical Hodkin's Lymphoma, HNSCC, CRC, urothelial carcinoma, HCC	TRUE	FALSE
Obinutuzumab	MS4A1 (CD20 antigen)	CLL, follicular lymphoma	FALSE	FALSE
Olaparib	BRCA, ERBB2 (HER2), ESR, PGR (Hormone Receptor)	Pancreatic adenocarcinoma, BRCA, epithelial ovarian, fallopian tube or primary peritoneal cancer	TRUE	TRUE	germline BRCA mutant BRCA or pancreatic cancer
Olaratumab	PDGFRA	STS	TRUE	FALSE
Omacetaxine	BCR-ABL1 (Philadelphia chromosome)	CML	FALSE	FALSE
Osimertinib	EGFR	NSCLC	TRUE	TRUE	EGFR mutant
Palbociclib	ESR (Hormone Receptor), ERBB2 (HER2)	BRCA	TRUE	TRUE	ER/PR+ & HER2-
Panitumumab	EGFR, RAS	CRC	TRUE	FALSE
Pazopanib	UGT1A1, HLA-B	RCC, STS	TRUE	TRUE
Pembrolizumab	BRAF, CD274 (PD-L1), Microsatellite Instability, Mismatch Repair, EGFR, ALK	Melanoma, NSCLC, HNSCC, classical Hodgkin lymphoma, mediastinal large B cell lymphoma, urothelial carcinoma, bladder cancer, MSI high or MMR deficient solid tumor, gastric/GE junction cancer, cervical cancer, HCC, Merkel Cell Carcinoma, RCC, esophageal SCC, endometrial carcinoma	TRUE	FALSE
Pertuzumab	ERBB2 (HER2), ESR, PGR (Hormone Receptor)	BRCA	TRUE	FALSE
Ponatinib	BCR-ABL1 (Philadelphia chromosome)	CML, ALL	FALSE	TRUE
Ramucirumab	EGFR, RAS	Gastric/GE junction adenocarcinoma, NSCLC, CRC	TRUE	FALSE
Rasburicase	G6PD, CYB5R	Tumor lysis treatment	FALSE	FALSE
Regorafenib	RAS	CRC, GIST	TRUE	FALSE
Ribociclib	ESR, PGR (Hormone Receptor), ERBB2 (HER2)	BRCA	TRUE	TRUE	ER/PR+ & HER2-
Rituximab	MS4A1 (CD20 antigen)	Low grade or follicular NHL, CLL	FALSE	FALSE
Rucaparib	BRCA, CYP2D6, CYP1A2, Homologous Recombination Deficiency	BRCA	TRUE	TRUE	germline BRCA mutant
Talazoparib	BRCA, ERBB2 (HER2)	BRCA	TRUE	TRUE	germline BRCA mutant
Tamoxifen	ESR, PGR (Hormone Receptor), F5 (Factor V Leiden), F2 (Prothrombin), CYP2D6	BRCA	TRUE	TRUE	ER/PR+
Thioguanine	TPMT, NUDT15	Acute nonlymphocytic leukemias	TRUE	FALSE
Tipiracil and Trifluridine	ERBB2 (HER2), RAS	CRC and gastric/GE junction adenocarcinoma	TRUE	FALSE
Toremifene	ESR (Hormone Receptor)	BRCA	TRUE	FALSE
Trametinib	BRAF, G6PD, RAS	Melanoma, NSCLC	TRUE	TRUE	BRAF V600E/K mutant
Trastuzumab	ERBB2 (HER2), ESR, PGR (Hormone Receptor)	BRCA and Gastric/GE junction adenocarcinoma	TRUE	FALSE
Tretinoin	PML-RARA	APML	FALSE	TRUE
Vemurafenib	BRAF, RAS	Melanoma	TRUE	FALSE
Venetoclax	Chromosome 17p, Chromosome 11q, TP53, IDH1/2, IGH, NPM1, FLT3	CLL, SLL, AML	TRUE	TRUE
Vincristine	BCR-ABL1 (Philadelphia chromosome)	Acute leukemia, Hodgkin and NH Lymphoma, rhabdomyosarcoma, neuroblastoma, Wilm's tumor	FALSE	TRUE

## Sheet: 2
Supplemental Data 2: Model Coefficients
	Nilotinib	Tanespimycin	PHA-665752	Lapatinib	Nutlin-3a (-)	Saracatinib	Crizotinib	Panobinostat	Sorafenib	Irinotecan	Topotecan	PD0325901	Palbociclib	Paclitaxel	Selumetinib	PLX-4720	NVP-TAE684	Erlotinib	Gefitinib	Afatinib	Osimertinib	Trametinib	Dabrafenib	Alectinib	Cetuximab	Alpelisib	Fulvestrant	Midostaurin	Temozolomide	Olaparib	Bicalutamide	Pictilisib	Capivasertib	Uprosertib	Taselisib	Afuresertib	Ipatasertib	Ulixertinib	Refametinib	Linsitinib	Elesclomol
(Intercept)	0.466373	0.62163	0.252451	-0.123646	0.561909	1.13741	1.27981	1.55452	0.443854	1.83987	1.37696	-0.544578	-0.915776	2.09859	-1.17562	0.429898	-0.11081	0.34882	-0.176179	-1.07489	0.187397	-0.470811	0.107115	1.49775	-0.281297	-0.866455	0.352994	0.762386	1.62391	1.88063	1.28339	0.0239293	-0.437384	-0.609469	-0.451469	-0.158132	-0.297458	1.306	-0.965358	0.187849	0.704813
A1CF	0	0	0	0	0	0	0	0	0	0	0.0132402	0	0	0	0	0	0	0	0	0.170913	0.133239	0	0	0	0	0	0	0	0	0	0	0	0	0	0	0	0	0	0	0	0
ABI1	0	0	0	-0.0942824	0	0	0	0	0	0	0	0	0	0	0	0	0	0	0	0	0	0	0	-0.0546936	0	0	0	0	0	0	0	0	-0.0305386	0	0	-0.0657319	0	0	0	0	0
ABL1	-0.0924369	0	0	0	0	-0.146477	0	0	0	0	0	0	0	0	0	0	0	0	0	0	0	-0.0229555	0	0	0	0	0	-0.0145135	0	0	0	0	0	0	0	0	0	0	0	0	-0.116909
ABL2	0.031896	0	0	0	0	0	0	0	0	0.000763591	0	0	0	0	0	0	0	0	0.000689207	0	0	0	0	0	0	0	0	0	0	0	0	0	0	0	0	0	0	0	0	0	0
ACKR3	0	0	0	0	0	0	0	0	0	0	0	0	0	0	0	0.00190119	0	0	0	0	0	0.0178959	0	0	0	-0.0297406	0	0	0	0	0	0	0	-0.00263086	-0.00206538	0	0	0	0	0	0
ACSL3	0	-0.303987	0	0	0	0	0	0	0	0	0.00424318	-0.0337167	0	0	-0.00598999	-0.0211118	0	0	0	0	0	-0.0412413	-0.045642	0	0	0	0	0	0	0	0	0	0	0	0	0	0	0	-0.00479111	0	0
ACSL6	0.0459344	0.00427779	0	0	0	0	0	0	0	0	0	0	0	0	0	0	0	0	0	0	0	0	0	0.442908	0	0	0	0	0	0	0	0	0	0	0	0	0	0	0	0	0
ACVR1	0	0	0	0	0	0	0	0	0	0.009922	0	0	0	0	0	0	0	0	0	0	0	0	0	0	0	0	0	0	0	0	0	0	0	0	0	0	0	0	0	0	0
ACVR2A	0	0	0.00754071	0	0	0	0.101999	0	0	0.0716775	0.0306672	0	0	0	0	0.0414016	0	0	0	0	0	0	0	0	0	0	0.181324	0.107742	0.0388572	0	0	0.0940987	0.0176021	0	0	0	0	0	0	0	0
AFF3	0	0	0	0	0	0	0	0	0	0	0	0	0	0	0	0	0	0	0	0.0344303	0	0	0	0	0	0.0054137	0	0	0	0	0	0	0	0	0.137094	0	0	0	0	0	0
AFF4	0	0	0	0	0	0	0	0	0	0	0	0	0	0	0	0	0	0.0581748	0	0	0	0	0	0	0	0.087113	0	0	0	0	0	0	0	0	0.0554952	0	0	0	0	0	0
AKAP9	0	0	0	0	0	0	0	0	0	0	0	0	0.0184016	0	0	0	0	0	0	0	0	0	0	0	0	0	0	0	0	0	0	0	0	0	0	0	0	0	0	0	0
AKT1	-0.00108727	-0.038472	0	0	0	0	0	0	0	-0.0137	0	0	0	0	0	0	0	0	0	0	0	0	0	0	0.141269	0	0	0	0	0	0	0	0	0	0	0	0	0	0.0565334	0.0414264	0
AKT2	0.0397575	0.0546068	0	0	0	0	0	0	0	0	0	0	0.16417	0	0.0241758	0.0427746	0	0	0.0931332	0.156563	0	0.0412494	0	0	0	0	0	0	0	0.171661	0	0	0	0	0	0	0	0	0.0700807	0	0.0252154
AKT3	0.0132283	0	0	0	0	0	0.0619282	0	0	0	0	0	0	0	0	0	0	0	0	0.0572064	0	0	0	0	0	0.0631272	0	0	0	0	0	0	0.0771305	0.0838049	0.0359563	0.0694904	0.0436987	0	0	0	0
ALDH2	0	0	0	0	0	0	0	0	0	0	0	0	0	0	0	0	0	0	0	0	0	0	0	0	0	0	0	0	0	0	0	0	0.00263738	0	0	0	0	0	0	0	0
ALK	0	0	0	0	0	0	-0.369645	0	0	0	0	0	0	0	0	0	-0.351929	0	0	0	-0.00123733	0	0	-0.60065	0	0	0	0	0	0	0	0	0	0	0	-0.0731291	0	0	0	-0.013121	0
AMER1	-0.0507118	0	0	-0.0867914	0	0	0	0	0	0	0	0	-0.0376643	0	0	0	-0.00367272	0	0	0	-0.0118949	0	0	0	0	-0.0897997	0	0	-0.0741519	-0.0623913	0	0	0	0	-0.0217217	-0.134822	0	0	0	0	0
ANK1	-0.0130364	0	0	0	0	0	0	0	0	0	0	0	0	0	0	0	0	0	0	0	0	0	0	0	0	0	0	0	0	0	0	0	0	0	0	0	0	0	-0.0268802	0	0
APC	0	0	0	0	0	0	0	0	0	0	0	0	0	0	0	0	0	0.0212365	0.0155333	0.00525345	0	0	0	0	0	0	0	0	0	0	0	0	0	0	0	0	0	0	0	0	0
APOBEC3B	0	-0.0576943	0	0	0	0	0	0	0	0.0237396	0	0	0	0	0	0	0	0	0	0	0	0	0	0	0	0	0	0	0	0	0	0	0	0	0	0	0	0	0	0	0
AR	0	0	0	0	0	0	0	0	0	0.0165395	0.0299141	0	0	0	0	0	0	0	0.130239	0.014653	0	8.91595e-05	0	0	0	-0.0147758	0	0	0	0	0	0	-0.0264618	-0.149398	0	-0.0749548	-0.0777147	0	0	0	0
ARAF	0.00229824	0	0	0	0	0	0	0	0	0	0	0	0	0	0	0	0	0.0155764	0	0.0527686	0	0	0	0	0.0218377	0	0.0165418	0	0	0	0	0	0	0	0	0	0	0	0	0	0
ARHGAP26	0	0	0	0	0	0	-0.0315623	0	0	0	0	-0.000139155	0	0	0	0	0	0	0	0	0	0	0	0	0	0	0	0	0	0	0	0	0	0	0	0	0	0	-0.00955946	-0.0113526	0
ARHGAP5	0	0	0	0	0.00253343	0	0	0	0	0.0816311	0	0	0	0	0	0	0	0	0	0	0	0	0	0	0	0	0	0	0.0325234	0	0.0456494	0	0	0	0	0	0	0	0	0	0
ARHGEF10	0	-0.0903892	0	0	0	0	0	0	0	0	0	0	0	0	0	0	0	0	0	-0.0234849	0	0	0	0	0	0	0	0	0	0	0	0	0	0	0	0	0	0	0	0	0
ARHGEF10L	0.0135747	0	0	0	0	0	0	0	0	0	0	0	0	0	0	0	0	0	0	0	0	0.0032801	0.0151282	0	0	0	0	0	0	0	0	0	0	0	0	0	0	0	0	0	0
ARHGEF12	0	0	0	0	0.0344618	0	0	0	0	0.0378602	0	0	0	0	0	0.0174836	0	0	0	0	0.0935704	0	0	0	0	0	0	0	0	0	0	0	0	0	0.0188115	0	0	0	0	0	0
ARID1A	0	0	0	0	0	0	0	-0.0624796	0	0	0	0.000715828	0	0	0	0	0	0	0	0	0	0.011185	0	0	0	0	0	-0.0592157	0	0	0	0	0	0	0	0	0	0	0.0482162	0	0
ARID1B	0	0	0	0	0	0	0	0	0	0	0	0	0	0	0	0	0	0	0	0	0	0	0	0	0	0	0	0	0	0	0	0	0	0	0	0	0	0	0.0303292	0	0
ARID2	-0.00750474	0	0	0	0	0	0	0	0	-0.00894177	0	0	0	0	0	0	0	-0.0124571	0	0	0	0	0	0	0	0	0	0	0	0	0	0	0	0	0	0	0	0	0	0	0
ARNT	0	0	0	0	0	0	0	0	0	0	0	0	0	0	0	0	0	0	0	0	0	0	0	-0.0247241	0	0	0	0	0	0	0	0	0	0	0	0	0	0	0	0	0
ASPSCR1	0	0	0	0	0	0	0	0	0	0	0	0	0	0	0	0	0	0	0	0	0	0	0	0	0	0	0	0	0	0	0	0	0.0105321	0	0	0	0	0	-0.00683115	0	0
ASXL1	0	0.00200525	0	0.300425	0	0	0.030659	0	0	0.170906	0	0	0	0	0	0.0333026	0	0.0228526	0	0	0.0912056	0	0	0	0	0.182684	0	0	0	0.119157	0	0	0.199418	0.240744	0.261091	0.319939	0.343139	0.00740238	0	0	0
ASXL2	0	0	0	0	0	0	0	0	0	0	0	0	0	0	-0.00568083	0	0	0	-0.169793	-0.165618	-0.12312	-0.0479603	0	0	0	0	0	0	0	0	0	0	0	0	0	0	0	-0.164734	-0.129531	0	0
ATF1	0	0	0	0.189903	0	-0.0701369	0	0	0	0	0	0	0	0	0	0	-0.52567	0	0	0.135371	0	0	0	0	0	0	0	-0.0002789	0	0	0	0	0	0.0573142	0.0636896	0	0.0810947	0	0	0	0
ATM	-0.0632471	0	0	0	0	0	0	0	0	0	0	0	0	0	-0.0414628	0	0	0	0	0	0	-0.0481906	-0.126777	0	0	0	0	0	0	0	0	0	0	0	0	0	0	0	0	0	0
ATP1A1	0	0	0	0	0	0	0	0	0	-0.0578542	-0.0308042	-0.0502209	0.0228841	0	0	-0.0145942	0	0	0	0	0	0	0	0	0	0	0	0	0	0	0	0	0	0	0	0	0	0	-0.0362254	0	0
ATP2B3	0	0	0	0	0	0	0	0	0	0	0	0	0	0.031164	0	0	0	0	0	0	0	0	0	0	0	0	0	0	0	0	0	0	0	0	0	0	0	0	0	0	0
ATR	0	0	0	0	0	0	-0.00516689	0	0	0	0	0	0	-0.0348076	-0.0197732	0	0	0	0	0	0	0	0	0	0	0	0	0	0	0	0	0	0	0	0	0	0	0	0	0	0
AXIN2	0	0	0	0	0	0	0	0	0	0.0124886	0	0	0	0	0	0	0	0	0.000485124	0	0	0	0	0	0	0	0	0	0	0	0	0	0.0430984	0	0	0.014146	0	0	-0.0137178	0	0
B2M	0.000110617	0	0	0	0	0	0	0	0	0	0	0	0	0	0	0	0	0	0	0	0	0	0	0	0	0	0	0	0	0	0	0	0	0	0	0	0	0	0	0	0
BAP1	0	0	0	0	0	0	0	0	-0.0444356	-0.126069	0	0	0	0	0	0	0	0	0	0	0	0	0	0	0	0	0	0	0	0	0	-0.145563	-0.28094	-0.156548	0	-0.17451	0	-0.0751566	0	0	-0.0863699
BARD1	0	0	0	0	0	0	0	0	0	0	0	0.0526578	0	0	0	0.0324098	0	0	0	0	0	0.0924015	0.019148	0	0	0	0	0	0	0	0	0	0	-0.0911577	0	0	0	0.134488	0.102164	0	0
BAX	0	0	0	0	-0.403252	0	0	0	0	-0.0520984	-0.0277714	0	0	0	0	0	0	0	0	0.0486676	0	-0.077773	0	0	0	0	0	0	0	0	0	0	0	0	0	0	0	-0.0744907	-0.0457951	0	0
BAZ1A	0	0	0	0	0	0	0	-0.0571338	0	-0.0713912	-0.0508749	0	0	0	0	0	0	0	0	-0.0984757	0	0	0	0	0	-0.000333259	0	0	0	0	0	0	-0.118641	0	-0.0488122	0	0	0	0	0	0
BCL10	0	0	0	0	0	0	0	0	0	0	-0.0158063	0	0	0	0	0	0	0	0	0	0	0	0	0	0	0	0	0	0	0	0	0	0	0	0	0	0	0	0	0	0
BCL11A	0	0	0	0	0	0	0	0	0	0	0	0	0	0	0	-0.0231813	0	0	-0.137713	0	-0.0102311	0	0	0	0	0	0	0	0	0	0	0	-0.0852523	0	0	0	0	0	0	0	0
BCL11B	0	0	0	0	0	0	0	0	0	-0.0173514	0	0.0140384	0	0	0	0	0	0	0	0	0	0	0	0	0	0	0	0	0	-0.04341	0	0	0	0	0	0	0	0	0.00531575	0	0
BCL2	0	0.0158359	0	0	0	0	0	0	0	0	0	0	0	0	0	0	0	0	0	0	0	0	0	0	0	0	0	0	0	0	0	0	0	0	0	0	0	0	0	0	0.01002
BCL2L12	0	0	0	0	0	0	0	0	0	0	0	0	0	0	0	0	0	0	-0.00109686	-0.0197918	0	0	0	0	0	0	-0.063687	-0.0071574	0	0	0	0	0	-0.0248495	-0.101282	-0.00746058	0	0	0	0	-0.190982
BCL3	0	-0.103633	0	-0.0408794	0	0	0	0.0626706	0	0	0	0	0	0	0	0	0	0	0	0	0	0	0	0	0	0	0	0	0	0	0	0	0	0	0	0	0	0	0	0	0
BCL6	0	0	0	0	0	0	0	0	0	0	0	0	0	0	0.0565235	0	0	0	0.0687562	0.0636405	0	0.0265984	0	-0.00275357	0	0	0	0	0	0	0	0	0	0	0	0	0	0.0426192	0.0814507	0	0
BCL7A	0	0	0	0	0	0	0	0	0	-0.00585338	0	0	0	0	0	0	0	0	0	0	0	0	0	0	0	0	0	0	0	0	0	0	0	0	0	0	0	0	0.0027974	0	0
BCL9	0	0	0	0	0	0	0	0	0	0	0	0.0448839	0	0	0.0827869	0	0	0	0	0	0	9.19876e-05	0	0	0	0	0	0	0	0	0	0	0	0	0	0	0	0	0.00672395	0	0
BCL9L	0	0	0	0	0	0	0	0	0	0	0	0	0	0	0	0	0	0	0	0	0.0239173	0	0	0	0	0	0	0	0	0	0	0	0	0	0	0	0	0	0	0	0
BCOR	0	0	0	0	0	0	0	0	0	0	0	0	0	0	0	0	0	0	0	0.0203219	0	0.0048298	0	0	0	0	0	0	0	0	0	0	-0.0674981	0	0	0	0	0	0	0	0
BCORL1	0	0	0	0	0	0	0	0	0	0	0	0	-0.013555	0	0	0	0	0	0	0	0	0	0	0	0	0	0	0	0	-0.107817	0	0	-0.0243207	0	0	0	0	0	-0.0134789	0	0
BCR	-0.0107814	0	0	0	0	0	0	0	0	0	0	0	0	0	0	0	0	0	0	0	0	0	0	0	0	0	0	0	0	0	0	0	0.117543	0	0	0.0200026	0	0	0	0	0
BIRC3	0.0217234	0	0	0	0	0	0	0	0	0	0	0.0351587	0	0	0	0	0	0	0	0	0	0.0294508	0	0	0	0	0	0	0	0	0	0	0	0	0	0	0	0	0.0236845	0	0
BIRC6	0	0	0	0	0	0	0	0	0	0	0	0	0	0	-5.76188e-05	0	0	0	0	0	0	0	0	0	0	0	0	0	0	0	0	0	0	0	0	0	0	0	0	0	0
BLM	0	0	0	0	0	0	0	0	0	0	0	0	0	0	0	0	0	0	0	0	0	0	0	0	0	-0.0429915	0	0	0	0	0	0	0	0	0	0	0	0	0	0	0
BMP5	0	0	0	0	0	0	0	0	0	0	0	0	0	0	0	0	0	0	0	0	0	0	0	0	0	0.0447807	-0.00488165	0	0	0	0	0	0	0	0	0	0	0	0	0	0
BMPR1A	0	0	0	0	0	0	0	0	0	0	0	0	0	0	0	0	0	0	0	0	0	0	0	0.0681851	0	0	0	0	0	0	0	0	0	0	0	0	0	0	0	0	-0.0493927
BRCA1	0	0	0	0	0	0	-0.0433776	0	0	0	0	0	0	0	0	0	0	0	0	0	0	0	0	0	0	0	0	0	0	0	0	0	0	0	0	0	0	0	0	0	0
BRCA2	0.000887809	0	0	0	0	0	0	0	0	0	0	0	0	0	0	0	0	0	0	0	0	0	0	0	0	0	0	0	0	0	0	0	0	-0.0598945	0	-0.0215609	-0.0613231	0	0	0	0
BRD4	0	0	0	0	0	0	0	0	0	0	0	0	0	0	0	0	0	0	0	0	0	0	0	-0.133375	0	0	0	0	0	0	0	0	0	0	0	0	0	0	0	0	0
BTG1	0	0	0	0	0	0	0	0	0	0	0	0	0	0	0	0	0	0	0	0.00317483	0	0	0	0	0	0	0	0	0	0	0	0	0	0	0	0	0	0	-0.00288344	0	0
BTK	-0.0166277	0	0	0	0	0	0	0	0	0	0	0	0	0	0	0	0	0	0	0	0	0	0	0	0	0	0	0	0	0	0	-0.00451441	0	0	0	0	0	0	0	0	0
BUB1B	0	0	0	0	0	0	0	0	0	0	0	0	0	0	0	0	0	0	0	0	0	0.0107808	0	0	0	0	0	0	0	0	0	0	0	0	0	0	-0.0137572	0	0	0	0
C15ORF65	0	0	0	0	0	0	0	0	0	0	0	0	0.0317408	0	0	0	0	0	0	0	0	0	0	0	0	0	0	0	0	0	0	0	0	0	0	0	0	0	0	0	0
CACNA1D	0	0	0	-0.00442396	0	0	0	0	0	0.0594901	0.0437549	0	0	0	0	0	0.0727599	0.0878169	0	0	0	0	0	0	0.0010418	0	0	0	0	0	0	0	0	0	0	0	0	0	0	0	0
CAMTA1	0	0	0	0	0.0246225	0	0.0900652	0	0	0	0	0	0	0	0	0	0	0.088625	0	0.000195506	0	0	0	0	0	0	0	0	0	0	0	0	0	0	0	0	0	0.00468477	0	0	0
CANT1	0.00687787	0	0	0	0	0	0	0	0	0	0	0	0	0	0	0.018129	0	0	0.00539252	0	0	0	0	0	0	0	0	0	0	0.118607	0	0	0	0	0	0	0	0	0	0	0
CARD11	0	0	0	0	0	-0.071184	0	0	0	0	0	0	0	0	0	0	0	0	0	0	0	0	0	0	0	0	0	0	0	0	0	0	0	0	0	0	0	0	0.0364514	0	0
CARS	0	0	0	0	0	0	-0.0859612	0	0	0	0	0	0	-0.0493034	0	0	0	0.0194837	0	0	0	0	0	0	0	0	0	0	0	-0.115907	0	0	0	0	0	0	0	0	0	0	0
CASP3	-0.124673	0	0	-0.0045944	-0.0236378	0	0	0	0	-0.0081395	0	0	0	0	0	-0.030472	0	0	0	-0.0210192	0	0	0	0	0	0	0	0	-0.169082	-0.102833	-0.098828	0	-0.259944	0	0	-0.0455175	-0.0900377	0	0	0	0
CASP8	0	0	0	0	0	0	-0.0903793	0	0	0	0	-0.000327552	0	0	-0.0252537	0	-0.166617	0	0	0	0	0	-0.0680689	0	0	0	0	0	0	0	0	0	0	0	0	0	0	0	0	0	0
CBFA2T3	-0.0323473	0	0	0	0	0	0	0	0	0	0	0	0	0	0	0	0	0	0	0	0	0	0	-0.052342	0	0	0	0	0	0	0	-0.0313763	-0.0646176	0	0	0	0	0	0	0	0
CBFB	-0.0495124	-0.225581	0	-0.0595886	0	0	-0.0621664	0	0	-0.107181	-0.0584644	-0.013731	0	-0.0349256	-0.139845	0	0	-0.258854	-0.0417496	0	-0.0129163	-0.12254	0	0	0	0	0	0	0	0	0	0	0	0	0	0	0	-0.451396	-0.125896	0	0
CBLB	0.0051722	0	0	0	0	0	0	0	0	0	0	0	0	0	0	0	0	0	0	0	-0.00145592	0	0	0	0	0	0	0	0	0	0	0	0	0	-0.00362829	0	0	0	0	0	0
CBLC	0	0	0	-0.0195858	0	0	0	0	0	0	0	0	0	0	0	0	0	-0.0914131	0	0	-0.000957514	0	0.0134422	0	0	0	0	0	0	0	0	0	0	0	0	0	0	0	0	0	0
CCDC6	0.0534907	0	0	0	0	0	0	0	0	0.0739963	0.128191	0	0	0	0	0.0575104	0	0	0	0	0	0	0	0	0	0	0	0	0	0	0	0	0	0	0	0	0	0	0	0	0
CCNB1IP1	-0.0238328	0	0	0	0	0	0	-0.0985487	0	-0.129252	-0.0490968	0	0	-0.0538988	0	0	0	0	0	0	-0.0423779	0	0	0	0	0	0	0	-0.0607859	-0.072325	-0.0367424	0	0	0	0	0	0	0	0	0	0
CCNC	-0.0217059	0	0	0	0	0	0	0	0	0	0	0	0	0	0.11754	0	0	0	0	-0.0229668	-0.0767777	0	0	0	0	0	0	0	0	0	0	0	0	0	0	0	0	0	0	0	0
CCND1	0	0	0	0	0	0	0	0	0	0	0	0	0	0	0	0	0	0	0	0	0	-0.0119781	0	0	0	0	0	0	0.0423236	0	0	0	0	0	0	0	0	0	0	0	-0.00718125
CCND2	0	0	0	0	0	0	0	0	0	-0.0171327	0	0	0	0	0	0	0	0	0	0	0	0	0	0	0	-0.00394727	0	0	0	0	0	0	0	0	0	0	0	0	0	0	0
CCND3	-0.0195747	0	-0.0804484	-0.00213436	0	-0.0698389	0	0	0	0	0	0	0	0	0	0	0	0	0	0	0	0	0	-0.0312366	0	0	0	0	0	0	-0.0023516	0	0	0	0	0	0	0	0	0	0
CCNE1	0	0	0	0	0	0	0	0	0	0.0727846	0.0896658	0	0.436816	0	0	0	0	0	0	0	0	0	0	0	0	0	0	0	0	0	0	0	0	0	0	0	0	0	0.000500649	0	0
CCR4	-0.178929	0	0	0	0	0	0	0	0	0	0	0	0	0	0	0	0	0	0	0	0	0	0	0.0649297	0	0	0	0	0	0	0	0	0	0	0	0	0	0	0	0	0
CCR7	0	0	0	0	0	0	0	0	0	0	0	0.0193108	0	0	0	0	0	0	0	0.00905615	0	0.0454024	0	0	0	0	0	0	0	0	0	0	0	0	0	0	0	0	0.0708983	0	0
CD209	0	0	0	0	0	0	0	0	0	0	0	-0.109223	0	0	0	-0.176038	0	0	0	-0.104173	0	-0.377271	0	0	0	0	0	0	0	0	0	0	0	0	0	-0.206219	0	-0.0923391	-0.369335	0	0
CD274	0	0	0	0	0	0	0	0	0	0	0	0	0	0	0	0	0	0	0	0	0	0	0	0	0	0	0	0	-0.114676	0	0	0	0	0	0	0	0	0	0	0	0
CD28	0	0	0	0	0	0	0	0	0	0	0	0	0	-0.00607928	0	0	0	0	0	0	0	0	0	0	0	0	0	0	0	0	0	0	0	0	0	-0.0844904	0	0	0	-0.00420483	0
CD74	0	0	0	0	0	0	0	0	0	0	0	0	0	0	0	0	0	0	0	0	0	0	0	0	0	0	0	0	0	0	0	0	0.0265854	0	0	0	0	0	0	0	0
CD79A	0	0	0	0	0	0	0	0	0	0	-0.0162474	0	0	0	0	0	0	0	0	0	0	0	0	0	0	0	0	0	0	0	0	0	0	0	0	0	0	0	0.00376356	0	0
CDC73	0	0	0	0	0	0	0	0	0	0	0	0	0	0	0	0	0	0	0	0.00996845	0	0	0	0	0	0	0	0	0	0	0	0	0	0	0	0	0	0	0	0	0
CDH1	0	0	0.0128522	0	0.0149388	0	0	0	0	0	0	0	0	0	0	0	0	0	0	0	0	0	0	0	0	0	0	0.00800151	0	0.0273219	0.00034414	0	0.0279286	0	0	0	0	0	0	0	0.0250017
CDH10	0	0	0	0.0322243	0	0	0	0	0	0	0	0	0	0.00442605	0	0.0345418	0	0.0137601	0	0.0518851	0	0	0	0	0	0	0	0	0	0	0	0	0	0	0	0	0	0	0	0	0
CDH11	0	0	0	0	0	0	0	0	0	0	0	0	0	0	0	0	0	0	0	0	0	0	0	0	0	0	0	0	0	-0.00847736	0	0	0.0089812	0	0	0	0	0	0	-0.00962958	0
CDH17	0.00125091	0	0	0	0	0	-0.0329026	0	0	0	0	0	0	0	0	0	0	0	0	0	0	0	0	0	0	0	0.00899112	0	0	0	0	0	0	0	0	0	0	-0.0287304	0	0	0
CDK12	0	0	0	-0.258715	0	0	0	0	0	0.00407108	0	0	0	0	0	0	0	0	-0.0208651	-0.143307	0	0	0	0	0	-0.0446044	0	0	0	0	0	0	-0.189795	0	-0.0159127	0	0	0	0	0	0
CDK4	0	0	0	0	0	0	0	0	0	0	0	0	-0.000138671	0	0	0	0	0	0	0	0	0	0	0	0	0	0	0	0	0	0	0	0.000679077	0	0	0	0	0	0	0	0
CDK6	0	0	0	0	-0.0195188	0	0	0	0	0	0	0	-0.00905795	-0.00864287	0	0	0	0	0	0	0	-0.00643828	0	0	-0.0102605	0	0	-0.0415165	0	0	0	0	0	0	0	0	0	-0.00651794	-0.0021607	0	0
CDKN1A	0	0	0	0	-0.0443315	0	0	0	0	0	0	0	0.0197954	0	0	0	0	0	0	0	0	0	0	0	0	0	0	0	0	0	0	0	0	0	0	0	0	0	0	0	0
CDKN2A	0	0	0	0	0.13295	0.0115893	0	0	0	0.00151168	0	0	0.207402	0	0	0	0	0	0	0	0	0	0.00102238	0	0	0.00222433	0	0.0639007	0	0.013154	0	0	0.00261414	0	0	0	0	0	0	0	0
CDKN2C	0	0.0462319	0	0	0	0	0	0	0	0	0	0	0.0622169	0	0.0684079	0	0	0	0.00761835	0.0589526	0	0.0270428	0	0	0	0	0	0	0.0346391	0	0	0	0	0	0	0	0	0.0240232	0.0101139	0	0
CDX2	0	0.015911	0	0	0	0	-0.000184054	0	0	0	0	0	0.113435	0	0	0.0621041	0	0	0	0	0	0	0	0	0	0	0.073226	0	0	0	0	0.0216812	0.00478069	0	0	0	0	0	0	0	0.00380896
CEBPA	-0.012174	0	0	0	0	0	0	0	-0.0026768	0	0	0	0	0	0	0	0	0	-0.00823093	-0.0252284	0	0	0	0	0	0	0	0	0	0	0	0	0	0	0	0	0	-0.0886027	-0.00137679	0	0
CEP89	0	0	0	0	0.0113467	0	0	0	0	0	0	0.103603	0	0	0	0.0791088	0	0	0	0.0371899	0	0	0.101446	0	0	0	0	0	0	0	0	0	0.0298959	0	0	0	0	0.169335	0	0	0
CHCHD7	0	0.0862772	0	0	0	0	0	0	0	0	0	0	0	0	0	0	0	0	0	0	0	0	0	0	0	0	0	0	0	0	0	0	0	0	0	0	0	0	0	0	0.0696798
CHD2	0	0	0	0	0	0	0	0	0	0	0	0	0	0	0	0	0	0	0	0	0	0	0	0	0	0	0	0	0	0	0	0	0.0314122	0	0	0	0	0	0.0381292	0	0
CHD4	-0.156478	0	0	-0.0537074	0	0	-0.113949	-0.376294	-0.0273853	-0.182265	-0.29151	0	0	-0.0162285	0	-0.170041	0	0	0	-0.0777671	0	0	0	0	0	0	0	0	-0.0605899	-0.00324305	-0.189133	0	0	0	0	0	0	-0.148076	0	0	0
CHEK2	-0.00960219	0	0	0	0	0	0	0	0	0	0	0	0	-0.0606923	0	0	0	0	0	0	0	0	0	0	0	0	-0.132009	0	-0.0579406	0	0	0	-0.0210966	0	0	0	0	0	0	0	0
CHIC2	0	0.0510043	0	0	0	0	0	0	0	0	0	0.0353101	0	0	0	0	0	0.0464287	0	0.0290871	0	0	0	0	0	0	0	0	0	0	0	0	0	0	0	0	0	0	0	0	0
CHST11	-0.00914905	0	0	0	0	0	0	0	0	0	0	-0.00603412	0	0	-0.0579292	-0.0592316	0	0	0	-0.0499522	-0.0210265	-0.046257	-0.113148	-0.0152371	0	0	0	0	0	0	0	0	-0.00817563	0	0	0	0	-0.0176475	-0.0615935	0	0
CIC	-0.0149061	0	0	0	0	0	-0.0795404	0	0	0	0	0	0	0	0	0	0	0	0	0	0	0	0	0	0	0	0	0	0	0	0	0	0	0	0	0	0	0	-0.0352261	0	0
CLIP1	0	0	0	0	0	0	0	0	0	0	0	0	0	0	0	0	0	0	0.0450883	0.0667515	0.00612664	0	0	0	0	0.00208138	0	0	0	0	0	0	0	0	0	0	0	0	0.0083254	0	0
CLP1	0	0	0	0	0	0	0	0	0	0	0	0	0	0	0	0	0	0	0	0	0	0	0	0	0	0	0	0	0	0	0	0	0	0	0	0	0	0	-0.0312204	0	0
CLTC	0	0	0	0	0	0	0	0	0	0.113694	0.044651	0	0	0	0	0	0	0	0	0	0	0.0231914	0	0	0	0	0	0	0	0	0	0	0	0	0	0	0	0	0	0	0
CLTCL1	0	0	0	0	0	0	0	0	0	0	0	-0.016645	-0.021342	0	0	0	0	0	0	0	0	-0.0285287	0	0	0	0	0	-0.10871	0	0	0	0	0	0	0	0	0	0	-0.0189551	0	0
CNBD1	0	0	0	0	0	0	0	0	0	-0.153413	-0.23733	0	0	0	0	0	0	0	0	0	0	0	0	0	0	0	0	0	0	0	0	0	0	0	0	0	0	0.365188	0	0	0
CNBP	0	0	0	0	0	0	0	0	0	0	-0.0353532	0	0	0	0	0	0	0	0	0	0	0	0	0	0	0	0	0	0	0	0	0	0	0	0	0	0	-0.0434967	0	0	0
CNOT3	0	0	0	0	0	0	0	0	0	-0.0260535	0	0	0	0	0	0	0	0	0	0	0	0	0	0	0	0	0	0	0	0	0	0	0	0	0	0	0	0	0	0	0
CNTNAP2	0	0	0	0	0	0	0	0	0	0	0	0.0143741	0	0	0	0	0.0247191	0	0	0	0	0	0	0	0	0	0	0	0	0	0	0	0	0	0	0	0	0	0	0	0
COL1A1	0	0	0	0	0	0	0	0	0	0	0	0	0	0	0	0	0	0	0	0	0	0	0.0212519	0	0	0	0	-0.0148031	0	0	0	0	0	0	0	0	0	0	0	0	0
COL2A1	0	0	0	0	0	0	0	0	0	0.00285123	0.0406002	0	0	0	0	0	0	0	0	0	0	0	0	0	0	0	0	0	0	-0.00339193	0	0	-0.0213256	0	0	0	0	0	0	0	0
COL3A1	0	0	0	0	0	0	0	0	0	0	0	0	0	0	0	0	-0.00361305	0	0	0	0	0	0	0.0229347	0	0	0	0	0	0	0	0	0	0	0	0	0	0	0	0	0
COX6C	0	0	0	0	0	0	0	0	0	0	0	0.0894918	0.0873868	0	0.177196	0	0.116892	0	0	0	0	0.084641	0	0	0	0	0	0	0	0	0	0	0	0	0	0	0	0	0.113347	0	0
CPEB3	0	0	0	0	0	0	0	0	0	0	0	0.00404639	0.123567	0	0	0	0	0	0	0	0	0.0648473	0.0181376	0	0.0690205	0	0.0180042	0	0	0	0	0	0	0	0	0	0	0	0.0482531	0	0
CREB1	0	0	0	0	0	0	-0.084064	0	0	-0.172311	-0.289517	0	0	0	0	0	0	0	0	0	0	0	0	0	0	0	0	0	0	0	0	0	0	0	0	0	0	0	0	0	0
CREB3L1	0	0	0	0	0	0	0	0	0	0	0	0	0	0	0.0616175	0.00455876	0	0	0.0330567	0.0211215	0	1.79519e-07	0	0	0.018407	0	0	0	0	0	0	0	0	0	0	0	0	0	0	0	0
CREB3L2	0	0	0	0	0	0	0	0	0	0	0.0555281	0	0	0	0	0	0	0.00820781	0.0313761	0.0659219	0	0	0	0	0	0	0	0	0	0	0	0	0	0	0	0	0	0	0	0	0
CREBBP	0	0	0	0	0	0	0	0	0	0.00514011	0	0	0	0	0	0	0	0	0	0	0	0.0286485	0	0	0	0	0	0	0	0	0	0	0	0	0	0	0	0	0.0253648	0	0
CRLF2	0	0.138369	0	0	0	0	0	0	0	0	0	0	0	0	0	0.0335744	0	0	0.0643429	0.0745798	0	0	0	0	0	0	0	0	0	0	0	0	0	0	0	0	0	0	0	0	0
CRNKL1	0	0	0	0	0	0	0	-0.135942	0	0	0	0	0	0	0	0	0	0	0	0	0	0	0	0	0	0	0	0	0	0	0	0	0	0	0	0	0	0	0	0	0
CRTC1	0	0	0	0	0	0	0	0	0	0.00533094	0	0	0	0	0	0	0	0	0	0	0	-0.00637517	0	0	0	0	0	0	0	0	0	0	0	0	0	0	0	0	-0.0208114	0	0
CRTC3	0	0	0	0	0	0	0	0	0	0	0	0	0	0	0	0	0	0	0	0.0326294	0	0	0	0	0	0	0	0	0	0	0	0	0.11858	0	0	0	0	0	0	0	0
CSF1R	-0.0485998	0	0	0	0	0	-0.0190634	0	0	0	0	0	0	0	0	0	-0.143556	0	0	0	-0.0903905	0	0	-0.434982	0	0	0	-0.0834358	-0.0791645	-0.143175	0	0	0	0	0	0	0	0	0	0	0
CSF3R	0	0	0	0	0	0	0	0	0	0	0	0	0	0	0	0	0	0	0	0	0	-0.0274967	0	0	0	0	0	0	0	0	0	0	0	0	0	0	0	0	-0.0310284	0	0.0187039
CSMD3	-0.0653595	0	0	0	0	0	0	0	0	0	0.0364185	0	0	0.152962	0	0	0	0.0447026	0	0	0	0	0	0	0	0	0	0	0	0	0	0	0	0	0	0	0	0	0	0.056757	0
CTNNA2	0	0.0744907	0	0	0	0	0	0	0	0	0	0	0	0	0	0	0	0	0	0	0	0	0.00341628	0.0205775	0	0	0.0192078	0.154924	0	0	0	0	0	0	0	0	0	0	0	0	0
CTNNB1	0.0313707	0	0	0.000452643	0	0	0	0	0	0	0	-0.0182883	0	0	0	0	0	0	0.0611609	0.0266495	0	-0.0710299	0	0	0	0	0	0	0	0	0	0	0	0	0	0	0	-0.100034	-0.0480154	0	0
CTNND1	0	0	0	0	0	0	0	0	0	0	0	0	0	0	0	0	0	0	0	0	0	0	0	0	0	0	0	0	0	0	0	0	0	0	0	0	0	0	-0.00202225	0	0
CTNND2	0	0	0	0	0	0	0	0	0	0	0	0.0314897	0.0126285	0	0	0	0	0	1.75869e-05	0	0	0.0707517	0	0	0	0	0	0	0	0.0655343	0	0.0241226	0	0	0	0	0	0.0727614	0.0812314	0	0
CUL3	0.0145728	0	0	0	0	0	0	0	0	0	0	0	0	0	0	0	0	0	0	0	0	0	0	-0.0121528	0	0	0	0	0	0	0	0	0	0	0	0	0	0	0	0	0
CUX1	0	0	0	0	0	0	0	0	0	0	0	0	0	0	0	0	0	0	0	0	0	0	0	0	0	0	0	0	0	0	0	0	0	-0.163969	0	-0.0315526	-0.0123887	0	0	0	0
CXCR4	0	0.0528724	0	0	0	0	0	0	0	0	0	0.0101061	0	0	0	0	0	0	0	0	0	0	0	0	0	0	0	0	0	0	0	0	0	0	0	0	0	0	0	0	0
CYLD	0	0	0	0	0	0	0	0	0	0	0	0	0	0	0	0.0263655	0	0	0	0	0	0	0	0	0.0271008	0	0	0	0	0	0	0	0	0	0	0	0	0	0	0	0.119773
CYP2C8	0	0	0	0	0	0	0	0	0	-0.154727	-0.0140485	0	0	0	0	0	0	0	0	0	0	0	0	0	0	0	0	0	0	0	0	0	0	0	0	0	0.23965	0	0	0	0
CYSLTR2	0	0	0	0	0	0	0	0	0	0	0	0	0	0	0	0	0	0	0	0	0	0	0	0	0	0	0	0	0	0	0	0	0	0	0	0	0	0	0	0	0.000187691
DAXX	0	0	0	0	0	0	0	0	0	-0.077392	0	0	0	-0.0525651	0	0	0	0	0	0	0	0.0305059	0	0	0	-0.0233658	0	0	0	-0.0798847	0	0	-0.0462666	-0.220301	0	-0.161402	-0.0384444	0	0	0	-0.0616089
DCAF12L2	0	0	0	0	0	0	0.0318102	0	0	0	0	0	0	0	0	0	0	0	0.00344802	0	0	0.0168864	0	-0.00021044	0	0	0	0	0	0	0	0	0	0	0	0	0	0	0.0580903	0	0
DCC	0	0	0	0	0	0	0	0	0	0	0	0.00154636	0	0	0	0.00431745	0	0	0	0	0	0	0	0	0	-0.0495056	0	0	0	0	0	0	0	0	0	0	0	0	0.0654055	-0.1429	0
DCTN1	0.0698919	0	0	0	0	0	0	0	0	0	0	0	0	0	0	0	0	0	0	0	0	0	0	0	0	0	0	0	0	0	0	0	0	0	0	0	0	0	0	0	0
DDB2	-0.014457	0	0	0	-0.0181838	0	0	0	0	0	0	0	0	0	0	0	0.00355026	0	-0.000872002	-0.0181097	-0.0934728	-0.00472495	0	0	0	0	0	0	0	0	0	0	-0.000602774	0	0	0	0	-0.143659	0	0	0
DDIT3	0	0.091257	0	0	0	0	0	0	0	0	0	0	0	0	0	0	0	0	0	0	0	0.0444237	0	0	0	0.0685828	0	0	0	0	0	0.099372	0.0777308	0.0395953	0.0929569	0	0	0	0.0527224	0	0
DDR2	0	0	0	0	0	0	0	0	0	0	0	0	0	0	0	0	0	0	0.032607	0.0246073	0	0	0	0.0325799	0	0	0	0	0	0	0	0	0	0	0	0	0	0	0	0	0
DDX10	0	0	0	0	0	0	0	0	0	0	0	0	0	0	0	0	0	0	0	0	0	0	0	0	0	0	0	0	0	0	0	0	0	0	0	0	0	-0.00312633	0	-0.0212822	0
DDX3X	0	0	0	0.0531833	0	0	0	0	0	0	0	0	0	0	0	0	0	0	0	0	0	0	0	0	0	0	0	0	0	0	0	0	0	0	0	0	0	0	0	0	0
DDX5	0	0	0	0	0	0	-0.181865	0	0	0	0	0	0	0	0	0	0	0	0	0	0	0	0	0	0	0	0	0	0	-0.073109	0	0	0.0494525	0	0	0	0	-0.0138941	0	0	0
DDX6	0	0	0	0	0	0	0	0	0	0	0	0	0	0	0	0	0	0	0	0	0.0132564	0	0	0	0	0	0	0	0	0	0	0	0	0	0	0	0	0	0	0	0
DEK	0	0	0	0	0.0589461	0	0	0	0	0	0	0	0	0	0	0	0	0	0	0	0	0	0.00611644	0	0	0	0	0	0	0	0	0	0	0	0	0	0	0.166404	0	0.0979577	0
DGCR8	-0.0405444	0	0	0	0	0	0	0	0	0	0	0	0	0	0	0	0	0	0	0	0	0	0	0	0	0	0	0	0	0	0	0	0	0	0	0	0	0	0	0	0
DICER1	0	0	0	0	0	0	0	0	0	0	-0.0153564	0	0	0	0	0	0	0	0	0	0	0	0	0	0	0	0	0	0	0	0	0	0	0	0	0	0	0	0	0	0
DNAJB1	0	0	0	0	0	0	0	0	0	0.0372319	0	-0.10411	0	0	0	0	0	0	0	0	0	-0.0253684	0	0	0	0	0	0	0	0	0	0	0	0	0	0	0	0	-0.0353688	0	0
DNMT3A	0	0	0	0	0	0	0	0	0	0	0	0	0	0	0	0	0	0	0	0	0	0	0	0.0276723	0	0	0	0	0	0	0	0	0	0	0	0	0	0	0	0	0
DROSHA	0	0	0	0	0	0	0	0	0	0	0	0	0	0	0	0	0	-0.0114788	0	0.00221854	0	0.090824	0	0	0	0	0	0	0	0	0	0	0	0	0	0	0	0	0.0934184	0	0
EBF1	0	0	0	0	0	0	0	0	0	-0.0391962	0	0.138631	0.0222585	0	0	0	0	0	0	0	0	0.0757662	0	0	0	0	0	0	0	-0.0243016	0	0	0	0	0	0	0	0.0489136	0.119534	0	0
ECT2L	0	0	0	0	0	0	0	0	0	0	0	0	0	0	0	0	0	0	0	0	0	0	0	0	0	0	0	0	0	0	0	0	0	0	0	0	0	0.2334	0	0	0
EED	0.0579479	0	0	0	0	0	0	0	0	0	0	0	0	0	0	0	0	0	0.0281998	0.0778542	0	0	0	0	0	0	0	0	0	0	0	0	0	0	0	0	0	0	0	0	0
EGFR	0	0	0	0	0	-0.0325442	0	0	0	0	0	0	0	0	0	0	0	-0.114545	-0.145083	-0.108357	0	0	0	0	-0.226847	0	0	0	0	0	0	0	0	0	0	0	0	0	0	0	0
EIF1AX	0	0	0	0	0	0	0	0	0	0	0	0	0.0463756	0	0	0	0	0	0	0	0	0	0	0	0	0	0	0	0	0	0	0	0	0	0	0	0	0	0	0	0
EIF3E	-0.178568	0	0	0	0	0	0	0	-0.110202	0	0	0	0	0	0	-0.0476578	0	0	0	0	0	0	0	0	0	0	0	0	0	-0.0548897	0	0	0	0	0	0	0	-0.0917795	-0.0466769	0	0
EIF4A2	0	0	0	0	0	0	0	0	0	0	0	0	0	0	-0.0204252	0	0	0	0	0	0	0	0	0	0	0	0	0	0	0	0	0	0	0	0	0	0	0	0	0	0
ELF3	0	0	0	0	0.0217817	0	0	0	0	0	0	0	0	0	0	0	0	0	0	0	0	0	0	0	0	0	0	0	0	0	0	0	0	0	0	0	0	0	0	0	0
ELF4	0	-0.0115105	0	0	0	0	0	0	0	0	0	0	0	0	0	0	0	0	0	0	0	0	0	0	0	0	0	0	0	0	0	0	0	0	0	0	0	0	0	0.05094	0
ELK4	-0.00521588	0	0	0	0	0	0	0	0	0	0	0	0	0	0	0	0	0	0	0	0	0	0	-0.0135938	0	0	0	0	0	0	-0.0329052	0	0	0	0	0	0	0	0	0	0
ELL	0	0	0	0	0	0	-0.158086	0	0	0	0	0	0	0	0	0	0	0	0	0	0	0	0	0	0	-0.00111375	-0.0467546	0	0	0	0	0	0	-0.0458755	0	0	-0.0647559	0	0	0	0
ELN	0	0	0	0	0	0	0	0	0	0	0	0.0048862	0	0	0	0	0	0	0	0	0	0	0	0	0	0	0	0	0	-0.017622	0	0	0	0	0	0	0	0	0	0	0
EML4	0	0	0	0	0	0	0	0	0	0	0	0	0	0	0	0	0	0	0	0	0	0	0	0	0	0	0	0	0	0	0	0	0.105216	0	0	0	0	0	0	0	0
EP300	0	0	0	0	0	0	0	0	0	0	0	0	0	0	0	-0.00444061	0	0	0	0	0	0	0	0	0	0	0	0	0	0	0	0	0	0	0	0	0	0	0	0	0
EPHA3	0	0	0	0	0	0	0	0	0	0	0	0	0	0	0	-0.0109926	0	0	0	0	0	0	0	0	0	0	0	0	0	-0.0705945	0	0	0	0	0	0	0	0	0	0	0
EPHA7	0	0	0	0	0	0	0	0	0	-0.0337932	0	0	0	0	0	0	0	0	0	0	0	0	0	0	0	0	0	0	0	0	0	0	0	0	0	0	0	0	0	0	0
EPS15	0	0.136344	0	0	0	0	0	0	0	0	0	0	0.144658	0	0	0	0.42318	0	0	0	0	0.00921371	0	0	0	0	0	0	0	0	0	0	0.0908718	0	0	0	0	0	0	0.127478	0
ERBB2	0.00341731	-8.48268e-05	0	-0.252104	0	0	0	0	0	0.0105163	0	0	0	0	0	0.049683	0	0	0	-0.202156	-0.270767	0.0204288	0	0	0	0	0	0	0.0301162	0	0	0	0	0	0	0	0	0.0620771	0.0263935	0	0
ERBB3	0	0	0	0	0	0	0	0	0	0	0.00653189	-4.43497e-05	0	0	0	0	0	0	0	0	0	-0.0229738	0	0	0	0	0	0	0	0.0208631	0	0	0	0	0	0	0	0	0	0	0
ERBB4	0	0.0756422	0	0	0	0	0	0	0	0	0	0	0	0	0	0.103921	0	0	0	0	0	0.0182101	0	0	0	0	0	0	0	0	0	0	0	0	0	0	0	0	0	0	0
ERC1	0	0	0	0	0	0	0	0	0	0	0	0	0	0	0	0	0	0	0	0	0	0.0554996	0	0	0	0	0	0	0	0	0	0	0	0	0	0	0	0	0	0	0
ERCC2	0	0	0	0	0	0	0	0	0	0	0	0	0	0	0	0	0	0	0.00343924	0.00112655	0	0.0492032	0	0	0.0569883	0	0	0	0	0	0	0	0	0	0	0	0	0	0	0	0
ERCC3	0	0	0	0	0	0	0	0	0	0	0	0	0	0	0	0	0	0	0	0.0835208	0	0	0	0	0	0	0	0	0	0	0	0.180367	0.301727	0.0751913	0	0	0	0	0.0204641	0	0
ERCC5	0	0	0	0	0	0	0	0	0	0	0	-0.00443918	0	0	0	0	0	0	0	0	0	0	0	0	0	0	0.244684	0	0	0	0	0	0	0	0	0	0	0	-0.0940887	0	0.182663
ERG	-0.198745	0.0568851	0	0	0	0	0	0	0	0	0	0	0	0	0	0	0	0	0	0	0	0	0	-0.135555	0	0	0	0	0	0	0	0	0	0	0	0	0	0	0	0	0
ESR1	0	0	0	0	0.00837495	0	0	0	0	0.0861945	0.0882451	0	0	0	0	0	0	0	0	0	0	0	0	0	0	0	-0.43458	0	0	0	0	0	0	0	0	0	0	0.1051	0	0	0
ETNK1	0	0	0	0	0	0	0	0	0	0	0	0	0	0	0	0	0	0	0	0	0	0	0	0	0	0	0	0	0	0	0	0	0.103333	0	0	0.0914918	0	0	0	0	0
ETV1	0	0	0	0	0	0	-0.0231752	0	0	0	0	0	0	0	0	0	0	0.00601718	0.0342118	0.00345854	0	-0.00509045	0	0	0	0	0.00955632	0	0	0	0	0	0.00765925	0	0	0	0	0	0	0	0
ETV4	0	0	0	0	0	0	0	0	0	0	0	-0.120357	0	0	0	0	0	0	0	0	0	-0.113162	0	0	0	0	0	0	0	0	0	0.0574887	0.0347623	0	0	0.0492351	0.0974211	-0.0459824	-0.0874132	0	0
ETV5	0	0	0	0.0968308	0	0	-0.0722487	0	0	0	0	-0.0195043	0	0	-0.0459781	0	0	5.67096e-05	0.0506109	0.0532261	0.0318716	-0.077742	-0.0305299	0	0	0.0175425	0	0	0	0	0	0.00915278	0.0434592	0	0	0	0	-0.160935	-0.0633872	0	0
ETV6	0	0	0	0	0	0	-0.0497809	0	0	-0.0706878	0	-0.0174808	0	0	0	0	0	0	0	0	0	-0.0055162	0	-0.00582831	0	0	0	0	0	0	0	0	0.0335086	0	0	0	0	-0.0923795	-0.0682393	0	0
EWSR1	0	0	0	0	0	0	0	0	-0.0876679	-0.0496769	-0.176593	0	0	0	0	-0.0638639	0	0	0	0	0	0	0	0	0	0	0	0	0	0	0	0	0	0	0	0	0	0	0	0	0
EXT2	0	0	0	0	0	0	0	0	0	0	0	0	0	0	0	0	0	0	0	0	0	0	0	0	0	0	0	0	0	0	0	0	0	0	0	0	0	0	-0.000382962	0.063073	0
EZH2	0	0	0	0	0	0	0	0	0	0	0	0	0	0	0	0	0	0	0	0	0	0	0	0	0	0	0	0	0	0	0	0	0.0399691	0	0	0	0	0	0	0	0
EZR	0	0	0	0	0	-0.0151936	0	0	0.0548311	0	0	0.0259411	0	0	0	0.0556237	0	0	0	0	0	0.027249	0	0	0	0	0	0	0	0	0.00304809	0	0	0	0	0	0	0	0.0712107	0	0
FAM131B	0	0	0	0	0	0	0	0	0	0	0	0	0	0	0	0	0	0	0	0.0334102	0	0	0	0	0	0	0	0	0	0	0	0	0	0	0	0	0	0	-0.000328561	0	0
FAM135B	0	0	0	-0.146329	0	0	0	0	0	0	0	0	0	0	0	0	0	0	0	0	0	0	0	0	0	0	0	0	0	0	0	0	0	0	0	0	0	0	0	0	0
FAM46C	-0.0970396	0	0	-0.0269817	0	0	-0.0630203	0	0	0	0	0	0	0	0	0	-0.0274869	0	0	0	0	0	0	-0.12289	0	0	0	0	-0.0248044	0	0	0	0	0	0	0	0	0	0	0	0
FANCC	0	0	0	0	0	0	-0.0767671	0	0	0	0	0	0	0	0.168175	0	0	0	0	0	0	0.0318277	0.08756	0	0	-0.1089	0	0	0	-0.00791245	0	0	0	0	0	-0.00689567	0	0	0.0262579	0	0
FANCE	0	0	0	0	0	0	-0.0831908	-0.000719691	0	-0.113066	-0.182845	0	0	-0.116534	0	0	0	0	0	0	0	0	0	0	0	-0.0736926	0	0	-0.170993	-0.080222	-0.134202	0	0	0	0	0	0	0	0	0	0
FANCF	0	0	0	0	0	0	0	0	0	0	0	0	0	0	0	0	0	0	0	0	0	0	0	0	0	0	0.0408049	0	0	0	0	0	0	0	0	0	0	0	0	0	0.0992356
FANCG	0	0	0	0	0	0	0	0	0	0	0	0	0	0	0	0	0	0	0	0	0	0	0	0	0	0	0	0	0	0	0	0	0	0	-0.0794527	0	0	0	0	0	0
FAS	0	0	0	0	0	0	0	0	0	-0.0139485	0	0	0	0	0	0	0	0	0	0	0	0	0	0	0	0	0	0	0	0	0	0	0.0423001	0	0	0	0	0	0	0	0
FAT1	-0.0025057	0	0	0	0	0	0	0.00256214	0	0	0	0	0	0	0	0	0	0	0	0	0	0	0	0	0	0	0	0	0	0	0	0	0	0	0	0	0	0	-0.00409124	0	0
FAT3	0	0.150081	0	0	0	0	0	0	0	0	0	0	0	0	0	0	0	0	0	0	0	0	0	0	0	0	0	0	0	0	0	0	0.0129367	0	0	0	0	0.064669	0	0	0
FAT4	0	0	0	0	0	0	0	0	0	0	0	0	0	0	0.00189203	0	0	0	0	0	0	0	0	-0.11398	0	0	0	-0.0275524	0	0	0	0	0	0	0	0	0	0	0	-0.0915962	0
FBLN2	0.0573482	0	0	0	0	0	0	0	0	0	0	0	0	0	0.0382794	0	0	0	0	0	0	0.00647332	0	0	0	0	0	0	0	0.00652659	0	0	0	0	0	0	0	0	0	0	0
FCGR2B	0	0	0	0	0	0	0	0	0	0	0	0	0.0160048	0	0	0	0	0	0	0	0	0	0	0	0	0	0.0746536	0	0	0	0	0	0	0	0	0	0	0	0	0	0.129731
FCRL4	0	0	0	0	0	0	0	0	0	0	0	0	0	0	0	0	0	0	0	0	0	0	0	0	0	0	0	0	0	0	0	0	0	0	0	0	0	0.125753	0	0	0
FES	0	0	0	0	0	0	0	0	0	0	0	-0.0108669	0	0	0	0	0	0	-0.0455944	0	0	0	0	0	0	0	0	0	0	0	0	-0.0521912	-0.0380657	0	0	0	0	0	-0.0289852	0	0
FEV	0.000705279	0	0	0	0	0	0	0	0	-0.0876376	-0.10008	0	0	0	0	0	0	0	0	0	0	0	0	0	0	0	0	0	0	0	0	0	0	0	0	0.0285646	0	0	0	-0.129834	0
FGFR1	0	0	0	0.00996255	0	0	0	0	0	0.00306356	0	0	0	0	0.0104501	0	0	0.0302849	0	0.0069195	0.0391339	0.0320092	0	0.00238701	0	0	0	0	0	0	0	0	0	0	0	0	0	0.0841246	0.0308921	0.00303545	0
FGFR2	0	0	0	0	0	0	0	0	0	0	0	0	0	0	0	0	0	0	0	0	0	0	0	0	0	0	0	0	0	0	0	0	-0.00378419	0	0	0	0	0	0	0	0
FGFR3	-0.00238462	0	0	0	0	-0.0147513	0	0	0	0	0	0	0	0	0	0	-0.00148262	-0.0253869	-0.013176	-0.000698177	0	0	0	0	0	0	0	0	0	0	0	0	0	0	0	0	0	0	0	0	0
FGFR4	0	0	0	0	0	0	0	0	0	0.0826902	0.0561555	0	0	0	0	0	0	0	0	0	0	0	0	0	0	0	0	0	0	0	0	0	0	0	0	0	0	0	0	0	0
FH	0.0325998	0	0	0	0	0	0	0	0	-0.0508939	0	0	0	0	0	0	0	0	0	0.00453958	0	0	0	0	0	0	0	0	0	0	0	0	0	0	0	0	0	0	0.00719888	0	0
FHIT	-0.075475	0	0	0	0	0	-0.00108402	0	0	0	-0.0397709	0	0	0	0	0	0	0	0	0	0	0	0	0	0	0	0	0	0	0	0	0	0	0	0	0	0	0	0	0	0.038774
FIP1L1	-0.0135705	0	0	0	0	0	0	0	0	0	0	0	0	0	0	0	0	0	0	0	0	0.00155014	0	0	0	0	0	0	0	0	0	0	0	0	0	0	0	0	0.0577043	0	0
FKBP9	0	0	0	0	0	0	0	0	0	0.0112363	0.0685907	0	0	0	0	0	0	0	0	0	0	0	0	0	0	0	0	0	0.0205219	0	0.0733174	0	0	0	0	0	0	0	0	0	0
FLCN	0	0	0	0	0	0	0	0	0	0.0269395	0	0	0	0	0	0	0	0	0	0	0	0	0	0	0	0	0	0	0	0	0	0	0	0	0	0	0	0	0	0	0
FLI1	-0.022855	0	0	0	0	0	0	-0.0706056	0	-0.0117243	0	0	0	0	0	0	0	0	0	0	0	0	0	0	0	0	0	0	-0.0822003	-0.0667801	-0.15889	0	0	0	0	0	0	0	0	0	0
FLNA	0	0	0	0	0	0	0.00618184	0	0	0	0	0	0	0	0	0	0	0	0	0	0	0	0	0	0	0	0	0	0	0	0	0	0	0	0	0	0	0.0309912	0	0	0
FLT3	-0.0155493	0	0	0	0	0	0	0	-0.250734	-0.0264976	0	-0.0218327	0	0	0	0	0	0	0	0	0	0	0	0	0	0	0	0	0	-0.102173	0	0	0	0	0	0	0	0	-0.0194082	0	0
FLT4	-0.106859	0	0	0	0	0	0	0	0	0	0	0	0	0	0	0	0	0	0	0	0	0.0436346	0	0	0	0	0	0	0	0	0	0	0	0	0	0	0	0	0	0	0
FNBP1	0.0523838	0	0	0	0	0	0	0	0	0	0	0	0	0	0	0	0	0	0	0	0	0	0	0	0	0	0	0	0	0	0	0	-0.0263003	0	-0.0366075	0	0	0	0.000191577	0	0
FOXA1	0	0	0	0	0	0	0	0	0	0	0	0	0	0	0	0	0	0	0	0	0	0	0	0	0	0	0	0	0	0	0	0	0	0	0	0	0	0	0	0.00609621	0
FOXL2	0	-0.20329	0	0	0	0	0	0	0	-0.0433734	0	0	0	0	0	0	0	0	0	0	0	0	0	0	0	0	0	0	0	0	0	0	0	0	0	0	0	0	0	0	-0.0160684
FOXO1	0	0	0	-0.0230242	0	0	0	0	0	0	0	0	0.0269844	0	0	-0.00573555	0	-0.0958311	0	-0.0226887	0	0	0	0	-0.0564514	-0.100178	0	0	0	0	0	-0.144325	-0.131568	-0.0599097	-0.119938	-0.0340968	0	0	0	0	0
FOXO3	0	0	0	-0.051464	0	0	0	0	0	0	0	0	0	0	0	0.0490897	0	0	0	-0.00639815	-0.0691817	0	0	0	0	-0.185863	0	0	0	0	0	0	-0.196836	-0.160774	-0.451656	-0.370908	-0.264329	0	0	-0.194642	0
FOXO4	0	0.133771	0	0	0	0	0	-0.0459858	0	0	0	0	0	0	0	0	0	0	0	0	0	0	0	0	0	0	0	0	0	0	0	0	0	0	0	0	0	0	0	0	0
FOXP1	-0.000623212	0	0	0	0	0	0	0	0	0	0	0	-0.0364945	0	0	0	0	0	0	0	0	0	0	0	0	0	0	0	0	-0.0163867	0	0	0	0	0	0	0	0	0	0	0
FOXR1	0	0	0	0	0	0	0	0	0	-0.0307666	0	0	0	0	0	0	0	0	0	0	0	0	0	0	0	0	0	0	0	0	0	0	0	0	0	0	0	0	0	0	0
FUBP1	0	0	0	0	0	0	0	0	0	0	-0.160899	0.0297566	0	0	0	0	0	0	0	0	0	0.0213575	0	0	0	0	0	0	0	0	0	0	0.0062858	0	0	0	0	0	0	0	0
GAS7	0	0	0	0	-0.0307947	0	0	0	0	0	0	-0.0428823	0	0	0	-0.0439724	0	0	0	0	0	-0.0147528	-0.0383187	0	0	0	0	0	0	0	0	0	-0.0439025	0	0	0	0	0	-0.0305604	0	0
GATA1	-0.370293	0	0	0	0	0	0	0	0	0	0	0	0	0	0	0	0	0	0	0	0	0	0	0	0	0	0	0	0	0	0	0	0	0	0.104599	0	0	-0.15497	-0.102224	0	0
GATA2	0	0	0	0	0	0	0	0	0	0	0	0	0	0	0	0.00983727	0	0	0	0	0	0	0	0	0	0	0	0	0	0	0	0	0	0	0	0	0	-0.00148357	0	0	0
GATA3	0	0	0	0	0	0	0	-0.0276354	0	0	0	0	0	0	0	0	0	0	0	0	0	0	0	0	0	0	-0.0140535	0	0	0	0	0	0	0	0	0	0	0	0	0	0
GLI1	0	0	0	0	0	0	0	0	0	-0.0158074	0	0	-0.00633825	-0.0770822	0	0	0	-0.0304171	0	-0.00194307	0	0.0061644	0	0	0	0	-0.0436869	0	0	-0.00267976	0	0	-0.198039	-0.0328526	-0.00708664	0	-0.00249304	0	0	0	-0.0580241
GMPS	0	0	0	0	0	0	0	0	0	0	-0.0704475	0	0	0	0	0	0	0	0	0	0	0	0	0	0	0	-0.071965	0	0	0	0	0	0	0	0	0	0	0	0	0	0
GNA11	0	0	0	0	0.0152731	0	0	0	0	0	0.0424764	0	0	0	0	0	0	0	0.0101843	0	0.0767129	0	0	0	0	0	0	0.0240609	0.117632	0	0	0	0	0	0	0	0	0	0	0	0
GNAQ	0	0	0	0	0	0	0	0	0	0	0	-0.0542999	0	0	0	0	0	0	0	0	0	-0.00995668	0	0	0	0	0	0	0	0	0	0	0	0	0	0	0	0	0	0	0
GNAS	0.10489	0.054502	0	0.0265248	0	0	0	0	0	0.0747177	0	0.00084565	0.0658913	0.00375834	0	0.00840446	0	0.00290881	0	0	0	0	0	0.126829	0	0	0.100543	0.123887	0	0.0938885	0	0	0	0	0	0	0	0	0	0	0
GOLGA5	0.125293	0	0	0	0	0	0	0	0	0	0	0	0	0	0	0	0	0	0	0	0	0	0	0	0	0	0	0	0	0	0	0	0	0	0	0	0	0	0	0	0
GOPC	0	0	0	-0.134129	0	0	0	0	0	-0.0562918	0	0	0	0	0	0.125977	0	0	0	0	0	0	0.118918	0	0	-0.0080494	0	0	0	0	0	0	-0.0920381	0	-0.0314994	-0.0720953	0	0	0	0	0
GPC3	0.0194928	0	0	0	0	0	0.0249546	0	0	0	0	0	0.00644533	0	0	0	0	0.00922172	0.0222258	0.000365549	0	0	0	0	0	0	0	0.0309202	0	0.0106202	0	0	0.00846589	0	0	0	0	0	-0.00777801	0	0
GPHN	0	0	0	0	0	0	0	0	0	-0.0274597	0	0	0	0	0	0	0	0	0	0	-0.029218	0	0	0.0318205	0	0	0	0.0178972	0	0	0	0.0261143	0.0506243	0	0	0	0	0	0	0	0
GRIN2A	0	0	0	0	0	0	0	0	0	0	0	0	0	0	0	0	0	0	0	0.0334343	0	0	0	0	0	0	0	0	0	0	0.0691204	0	0	0	0	0	0	0.0737648	0	0	0
GRM3	0	-0.16136	0	0	0	0	0	0	0	0	0	0	0	0	0	0	0	0	0	-0.940641	-0.305581	0	0	0	0	0	0	0	0	0	0	0	0	0	0	0	0	0	0	0	0
H3F3A	0	0	0	0	0	0	0	-0.26095	0	0	0	0	0	0	0	0	0	0	0	-0.0542485	0	0	0	0	0	0	0	0	0	0	0	0	0	0	0	0	0	0	0	0	0
H3F3B	0	0	0	0	0	0	0	0	0	0	0	0	0	0	0	0	0	0	0	-0.0250716	0	0	0	-0.202253	0	0	0	0	0	0	0	0	0.063173	0	0	0.10493	0	0	0	0	0
HEY1	0	0	0	0.0264575	0	0.0208967	0	0	0	0	0	0	0	0	-0.00500812	-0.017894	0.0797802	0.0137759	0	0	0	-0.0332985	-0.0526077	0.0246155	0	0	0	0.127352	0	0	0	0	0	0	0	0	0	0	-0.00374986	0	0.00791736
HIF1A	0	0	0	0.0699052	0	0	0	0	0	0	0	0	0	0	0	0	0	0	0	0	0	0	0	0	0	0	0	0	0	0	0	0	0	0	0	0	0	0	0	0	0
HIST1H3B	0	0	0	0	0	0	0	0	0	0.00915182	0	0	0	0	0	0	0	0	0	0	0	0	0	0	0	0	0	0	0	0	0	0	0	0.0245497	0.0314676	0.140623	0	0	0.0157034	0	0
HIST1H4I	0	0	0	0	0	0	0	0	0	0.0551435	0.0319672	0	0	0	0	0	0	0	0	0	0	0	0	0	0	0	0	0	0	0	0	0	0	0	0	0	0	0	0	0	0
HLA.A	0	0	0	0	0	0	-0.00436619	0	0	-0.0287479	-0.00261528	0	0	0	0	0	0	0	0	0	0	0	0	0	0	0	0	0	0	0	0	0	0	0	0	0	0	0	0	0	0
HLF	0	0.0440433	0	0	0	0	0.0129323	0	0	0	0	0	0	0.102598	0	0	0	0	0	0	0	0	0	0	0	0	0	0	0	0	0	0	0	0	0	0	0	0	0.0511209	0	0
HMGA1	-0.0124241	0	0	0	0	0	-0.0387788	0	0	-0.0307747	-0.0080009	0	-0.0611906	0	0	-0.0728764	0	0	0	0	0	-0.0219124	-0.0137659	0	0	0	0	0	-0.048708	-0.0690889	-0.0450728	0	0	0	0	0	0	0	-0.0187011	0	0
HMGA2	0	0	0	0	0	0	0	0	0	0	0	0	0	0	-0.00733332	0	0	0	0	0	0	-0.0318911	0	0	0	0	0	-0.0905898	0	0	0	0	0	0	0	0	0	0	0	0	0
HMGN2P46	0	0	0	0	0	0	0	0	0	-0.161157	0	0	0	0	0	0	0	0	0	0	0	0	0	0	0	0	0	0	0	0	0	0	0	0	0	0	0	0	0	0	0
HNF1A	0	0	0	0	0	0	-0.0176722	0	0	0	0	0	0	0	0	0	0	0	0	0	0	0	0	0	0	0	0	0	0	0	0	0	0	0	0	0	0	0	0	0	0.0169502
HOOK3	0	0	0	0	0	0	0	0	0	0	0	0	0	0	0	0	0	0	0	0	0	0	0	0	0	0	0	0	0	0	0	0	-0.0229731	0	0	0	0	0	-0.0274668	0	0
HOXA11	0	-0.0248679	0	0	0	0	-0.019981	0	0	0	0	0	0	0	0	0	0	0	0	0	0	0	0	0	0	0	0	0	0	0	0	0	0	0	0	0	0	0	0	0	0
HOXA13	0	0	0	0	0	0	0	0	0	0	0	0	0	0	0	0	0	0	0	0.0321643	0	0	0	0	0	0	0	0	0	0	0	0	-0.0300265	0	0	0	0	0	0	0	0
HOXA9	0	0	0	0	0	0	0	0	0	0	0	0	0	0	0	0	0	0	0	0	0	0	0	0	0	0	0	-0.0667601	0	0	0	0	0	0	0	0	0	0	0	0	0
HOXC11	0	0	0	0	0	0	0	0	0	0	0	0.107194	0	0	0	0	0	0	0	0	0	0.0394406	0	-0.0525813	0	0	0	0	0	0	0	0	-0.0856875	0	0	-0.000584134	-0.115375	0	0.0634754	0	0
HOXC13	0	0	0	0	0	0	0	0	0	0	0	0	0	0	0	0	0	0	0	0	0	0	0	0	0	0	0	0	0	0	0	0	-0.000105088	0	-0.00485069	0	0	0	0	0	0
HOXD11	0	0	0	0	0	0	0	0	0	-0.0990568	-0.0755557	0	0	0	0	0	0	0	0	-0.00991469	0	0	0	0	0	0	0	0	0	-0.0899029	-0.00910028	0	0	0	0	0	0	0	0	0	0
HOXD13	0	0	0	0	0	0	0	0	0	0	0	0	0	0	0	0	0	0	0	0	0	0	0	0	0	0	0	0	0	0	0	0	0	0	0	0	0	0	0	-0.0602752	0
HRAS	0	0	0	0	0	0	0	0	0	0	0	0	0	0	0	0	0	0	0	0	0	0	0	0.0225777	0	0	0	0	0	0	0	0	0	0	0	0	0	0	0	0	0
HSP90AB1	0	0	0	0	0	0	0	0	0	0	0	0	0	0	0	0	0	0	0	0	0	0	0	0	0	0	0	0	-0.0510805	0	0	0	0	0	0	0	0	0	0	0	0
ID3	0	0	0	0	0	-0.00542385	0	0	0	0	0	0	0	-0.00967707	0.000478166	0	0	0	0	0	0	0	0.0154313	0	0	0	0	0	0	0	0	0	-0.00319637	-0.0139092	-0.009897	-0.0283593	-0.0255717	0	0	0	0
IDH2	0	0.0189198	0	0	0	0	0	0	0	0	0	0.0592471	0	0	0.0348434	0	0	0	0	0	0	0.0356963	0	0	0	0	0	0	0	0	0	0	0	0	0	0	-0.0335158	0	0.0453235	0	0
IGF2BP2	0	0	0	0	0	0	0	0	0	0	0	-0.0298181	0	0	-0.00404008	0	-0.00142578	0	0	0	0	-0.0345282	-0.0190157	0	0	0	0	-0.0150168	0	0	0	0	0	0	0	0.0125702	0	0	-0.0188328	0	0
IKBKB	0	0	0	0.129129	0	0	0	0	0	0	0	0	0	0	0	0	0	0	0	0.0293445	0.102107	0	0	0	0	0	0	0	0	0	0	0	0	0	0	0	0	0	0	0	0.103478
IKZF1	0	0	0	0	0	0	-0.020121	-0.017642	0	0	0	0	0	0	0	0	0	0	0	0	0	0	0	0	0	0	0	0	0	0	0	0	0	0	0	0	0	0	0	0	0
IL2	0	0	0	0	0	0	0	0	0	0	0	0	-0.153538	0	0	0	0	0	0	0	0	0	0	0	0	0	-0.0808029	0	0	0	0	0	0	0	0	0	0	0	0	0	0
IL21R	0	0	0	0	0	0	0	0	0	0	0	0	0	0	0.04068	0	0	0	0	0	0	0.0312969	0	0	0	0	0	0	0	0	0	0	0	-0.107323	-0.000402709	0	-0.067147	0	0.0171587	0	0
IL6ST	0	0	0	0	0	0	0	0	0	0	0	0	0	0	0	0.0203007	0	0	0.0373696	0.0160292	0.0689977	0	0	0	0	0	0	0	0	0.00521957	0	0	0	0	0	0	0	0	0	0	0
IRF4	0	0	0	0	0	0	0	0	0	0	0	0	0	0	0	-0.0158545	0	0	0	0	0	0	0	0	0	0	0	0	0	0	0	0	0	0	0	0	0	0	0	0	0
IRS4	0	0	0	0	0	0	0	0	0	0.234531	0.294433	0	0.0528179	0	0	0	0	0	0	0.0599384	0	0	0	0	0	0	0	0.110674	0	0	0	0	-0.0375672	0	0	0	0	0	0.0173669	0	0
ISX	0	0	0	0	0	0	0	0	0	0	0	0	0	0	0.0338783	0	0	0	0	0	0	-0.0109735	0	0.0824059	0	0	0	0	0	0	0.0250372	0	0	0	0	0	0	0	-0.0121133	0	0.162284
ITGAV	0.00101453	0	0	0	0	0	0	0.0233607	0	0.0172502	0	0	0	0	0	0	0	0	0	0	0	0	0	0	0	0	0	0	0	0	0	0	0	0	0	0	0	0	0	0	0
ITK	-0.0511518	0	-0.00556382	-0.0703103	0	0	-0.0205209	0	0	0	0	0	0	0	0	0	0	0	0	0	0	0	0	0	0	0	-0.0171015	0	0	0	-0.0547381	0	0	0	0	0	0	0	0	0	0
JAK1	0	0	0	-0.0610153	0	0	0	0	0	-0.0106949	-0.0348429	0	0	0	0	0	0	0	0	0	0	0.000930372	0	0	0	0	0	-0.00430574	0	0	0	0	0.0536885	0	0	0	0	0	0	0	0
JAK2	0	0	0	0	0	0	0	0	0	0	0	0	0	0	0	0	0	0	0	0	0	0	0	0	0	0	0	0	0	0	-2.38204e-05	0	-0.00823252	0	0	0	0	0	-0.00165273	0	0
JAK3	0	0	0	0	-0.00441478	0	0	0	0	0	0	0.0201546	0	0	0	0	0	0	0	0	0	0.0169724	0	-0.0542684	0	0	0	0	0	0	0	0	0	0	0	0	0	0	0.021923	0	0
JAZF1	0	0	0	0	0	0	0	0	0	0	0	0	0	0	0	0	0	0	0	0	0	0	0	0.0188446	0	0	0	0	0	0	0	0	0	0	0	0	0	0	0	0	0
JUN	0.011459	0	0.014327	0	0.00126222	0	0	0	0	0	0	0	0	0	0	0.000418076	0	0	0	0	0	0	0.0209945	0	0	0	0.0201816	0	0	0.00524447	0	0	0	0	0	0	0	0	0	0	0
KAT6A	0	0.0107391	0	0	0	0	0	0	0	0	0	0	0	0	0	0	0	0	0	0	0	0	0	0	0	0	0	0	0	0	0	0	0	0	0	0	0	0	0	0	0
KAT6B	0	0	0	0	0	0	0	0	0	0	0	0.00123658	0	0	0	0	0	0	0	0	0	0	0	0	0	0	0	0	0	0	0	0	0	0	0	0	-0.00716398	0	0.0588924	0	0
KAT7	0	0	0	0	0	0	0	-0.0340012	0	0	0	0	0	0	0	0	0	0	0	0	0	0.0161884	0	0	0	0	0	0	0	0	0	0	0.0763846	0.111082	0	0.343581	0.11919	0	0	0	0
KCNJ5	0	0	0	0	0	0	0	0	0	0	0	0	0.0635953	0	0	-0.0241195	0	0	0	0	0	0	0	0	0	0	0	-0.0535347	0	0	0	0	0	0	0.282043	0.063322	0	0	0	0	-0.000766119
KDM5C	0	0	0	0	0	0	0	0	0	0	0	0	0	0	0.081611	0	0	0	0	0	0	0	0	0	0	0	0	0	0	0	0	0	0	0	0	0	0	0	0	0	0
KDM6A	0.0756738	0	0	0	0	0	0	0	0	0	0	0	0	0	0	0	0	0	0	0	0	0	0	0	0	0	0	0	0	0	0	0	0	0	0	0	0	0	0	0	0
KDR	0	0	0	0	0	0	0	0	0	0.0503967	0	0	0	0	0	0	0	0	0	0	0.0752467	0	0	0	0	0.0908154	0	0.00241224	0	0	0	0.0170287	0	0	0	0	0	0	0	0	0
KDSR	0	0	0	0	0	0	0	0	0	-0.128236	-0.108153	0	0	0	0	0	0	0	-0.0671653	-1.04169e-05	-0.00203352	0	0	0	0	0	0	0	0	0	0	0	0	0	0	0	0	0	0	0	0
KEAP1	0	0	0	0	0	0	-0.0373995	0	0	0	0	0	0	0	0	0	0	0	0	0	0	0	0	0.0128874	0	0	0	0	0	0	0	0	0	0	0	0	0	0	0	0	0
KIF5B	0	0	0	0	0	0	0	0	0	0	0	0	0	0	0	0.119175	0	0	0	0	0	0	0.0766407	0	0	0	0	0	0	0	0	0	0	0	0	0	0	0	0	0	0
KIT	0	0	0	0.0827708	0	0	0.0231406	0	0	0	0	0	0	0.011662	0	0	0	0	0	0	0	0	0	0	0.012136	0	0.0330654	0	0.0304023	0	0	0	0	0	0	0	0	0	0	0	0.122156
KLF4	0	-0.0497537	0	0	0	0	0	0	0	0	0	0	0	0	0	0	0	0	0	0	0	-0.00760214	0	0	0	0	0	0	0	0	0	0	0	0	0	0	0	0	-0.0249724	0	0
KLF6	-0.0182413	0	0	0	0	0	0	0	0	0	0	0	0	0	0	0	0	0	0.00748606	0.0191007	0.0441362	0	0	0	0	0.0699322	0	0	0	0	0	0	0.0323644	0.184276	0.127741	0.174027	0.157948	0	0	0	0
KLK2	0	0	0	0	0	0	0	0	0	0	0	0	0	0	0	0	0	0	0	0	0	0	0	0	0	0	0	0	0	0	0	0	0	-0.00793307	0	0	0	0	0	0	-0.0131184
KMT2A	0	0.102365	0	0.0689646	0	0	0	0	0	0	0	0	0	0	0	0	0	0	0	0	0	0	0	0	0	0	0	0	0	0	0	0	0	0	0	0	0	0	0.0121874	0	0
KMT2C	0	0	0	0	0	0	0	0	0	0	0	0	0.127214	0	0	0	0	0	0	0	0	0	0	0	0	0	0	0	0	0	0	0	0	0	0	0	0	0	0	0	0
KMT2D	0	0	0	0	0	0	0	0	0	-0.0409209	0	0	0	0	0	0	0	0	0	0	0	0	0	0	0	0	0	0	0	0	0	0	0	0	0	0	0	0	0	0	0
KNSTRN	0	0	0	0	0	0	0	0	0	0	0	0	0	0	0	0	0	0	0	0	0	0.0122869	0	0	0	0	0	0	0	0	0	0	0	0	0	0	0	0	0	0	0
KRAS	0	0.141187	0	0	0	0	0	0	0	0	0	0.14432	0	0	0	0	0	0	0	0	0	0	0	0	0	0	0	0	0	0	0	0	0.0577217	0	0	0	0	0	0.0646011	-0.041545	0
KTN1	0	0	0	0	0	0	0	0	0	0	0	0.0251706	0	0	0	0	0	0	0	0	0	0.000375624	0	0	0	0	0	0	0	0	0	0	0	0	0	0.062171	0	0	0.0309089	0	0
LARP4B	-0.0345407	0	0	0	0	0	0	0	0	0	0	0	0	0	0	0	0	0	0	0	0	0	0	0	0	0	0	0	0	0	0	0	0	0	0	0	0	0	0	0	0
LASP1	0.0200679	0	0	0	0	0	0	0	0.0289932	0.111389	0.141255	0	0	0	0	0	0	0	0	0	0	0	0	0	0	0	0	0	0	0	0.0220853	0	0	0	0	0.0575393	0	0.0561001	0	0	0
LCP1	0	0	0	0	0	0	0	0	0	-0.0264205	-0.0561132	0	0	0	0	0	0	0	-0.018195	0	-0.00307751	0	0	0	0	0	0	0	0	-0.0153028	-0.024347	0	0	0	0	0	0	0	0	0	0
LEF1	0	0	-0.0043324	0	0	0	0	0	0	0	0	0	0	0	0	-0.054304	0	0	0	0	0	0	0	0	0	0	0	0	0	0	0	0	0	0	0	0	0	0	0	0	0
LIFR	0	0	0	0	0	0	0	0	0	0	0	0.0506997	0	0	0.0471362	0.0125311	0	0	0.00204504	0.0649624	0	0.052354	0	0	0	0	0	0	0	0	0	0	0	0	0	0	0	0.0944996	0.0497797	0	0
LMNA	0	-0.0601369	0	0	0	0	0	0	0	0.00253405	0.0403993	0	0	0	0	0	0	0	0	0	0	0	0	0	0	0	0	0	0	0	0	0	0	0	0	0	0	0	-0.0127354	0	0
LMO1	0	0	0	0	0	0	0	0	0	0	0	0	0	0	0	0	0	0	0	0	0	0	0	0	0	0	0	0	0	0	0	0	-0.000997603	0	-0.0350921	0	0	0	0	0	0
LMO2	-0.0606056	0	0	0	0	0	0	0	0	0	0	0	0	0	0	0	0	0	0	0	0	0	0	-0.0494875	0	0	0	0	0	-0.0300609	0	0	0	0	0	0	0	0	-0.013915	0	0
LPP	0	-0.0515453	0	0	0	0	0	0	0	0	0	0	0	0	0	0	0	0	0	0	0	0	0	0	0	0	0	0	0	0	0	0	0	0	0	0	0	0	0	0	0
LRIG3	0.0147513	0	0	0	0	0	0	0	0	0	0	0	0	0	0	0	0	0	0	0	0	0	0	0	0	0	0	0	0	0	0	0	0	0	0	0	0	0	0	0	0
LRP1B	-0.00907828	0	0	0	0	0	0	0	0	0	0	0	0	0	0	0	0	0	0	0.0426032	0	0.000614157	0	0	0	0	0	0	0	0	0	0	0	0	0	0	0	0	0.0887177	0	0
LSM14A	0.00203002	0	0	0	0	0	0	0	0	0	0	0	0	0	0.0825655	0	0	0	0	0	0	0	0	0	0	0	0	0	0	0.010915	0	0	0	0	0	0	0	0	0.062978	0	0
LYL1	-0.0628282	0	0	0	0	0	0	0	0	0	0	0	0	0	0	0	0	0	0	0	0	-0.0250303	0	0	0	0	0	0	0	0	0	0	0	0	0	0	0	-0.00365735	0	0	0
LZTR1	0	0	0	0	0	0	0	0	0	0.000364154	0	0	0	0	0	0	0	0	0	0.0538427	0	0	0	0.0193807	0	0	0	0	0	0	0	0	0	0	0	0	0	0	0	0	0
MAF	0	0	0	0	0	0.0653802	0	0	0	0	0	0	0	0	0	0	0	0	0	0	0	0	0	0	0	0	0	0	0	0	0	0	0	0	0	0	0	0	0	0	0
MAFB	0	0	0	0	0	0	0	0	0	0	0	0	0	0	0	0	0	0	0	0	0	0	0	0	0	-0.0410663	0	0	0	0	0	0	0	-0.0261503	-0.132714	0	0	0	0	0	0
MALAT1	0	0	0	0	0	0	0.00113995	0	0	0.00482888	0	0	0	0	0	0	0	0	0	0	0	0	0	0	0	0	0	0	0	0	0	0	0	0	0	0	0.000818761	0.0108908	0	0	0
MALT1	0.0779957	0	0	0	0	0	0	0	0	0	0	0	0	0	0	0	0	0	0	0	0	0	0	0	0	0	0	0	0	0	0	0	0	0	0	0	0	0.00673571	0	0	0
MAML2	0.0467863	0	0	0.0291441	0	0	0	0	0	0	0	0	0.000822244	0	0	0	0	0	0	0.0255052	0	0	0	0	0	0.0326339	0	0	0	0	0	0	0.0606073	0	0.0364137	0.0676479	0.048583	0	0	0.0758654	0
MAP2K2	0	0	0	0	0	0	0	0	0	0	0	0	0	-0.146791	0	0	0	0	0	0.0552379	0	0	0	0	0	0	0	0	0	0	0	0	-0.146237	-0.0253497	0	-0.253526	0	0	0	0	0
MAP2K4	0.0137579	0	0	0	0	0	0	0	0	0	0	0	0	0	0.0843093	0	0	0	0	-0.134664	0	0	0	0	0	0	0	0	0	0	0	0	0	0	0	0	0	0	0	0	0
MAP3K1	0	0	0	0	0	0	0	0	0	0.0378719	0	-0.0134579	0	0	0	0	0	0	0	0	0	-0.0360934	0	0	0	0	0	0	0	0	0	0	0	0	0	0	0	0	-0.0568497	0	0
MAP3K13	0.0602042	0	0	0	0.0297715	0	-0.019895	0	0	0	0	0	0	0	0	0	0	0	0	0	0	0	0	0	0	0	0	0.00458946	0	0	0	0	0	0	0	0	0	0	0	0	0
MAPK1	-0.00813695	-0.0262105	0	0.104736	0	0	0	0	0	0.0335644	0	-0.0382208	0	0	0	0	0	0	0	0	0.0323354	0	0	0	0	0.0444295	0	0	0	0	0	0	0	0	0.131392	0	0	0.0227106	-0.0930151	0	0
MAX	0	0	0	0	0	0	0	0	0	-0.0105327	0	0	0	0	0	0	0	0	0	0	0	0	0	0	0	0	0	0	0	0	0	0	0.0547655	0	0	0	0	0	0	0	0
MB21D2	0	0	0	0	0	0	0	0	0	0	0	0.0271691	0	0	0	0	0	0	0	0	0	0.022616	0	0	0	0	0	0	0	0	0	0	0	0	0	0	0	0	0.0344394	0	0
MDM2	0	0	0	0	-0.312762	0	0	0	0	0	0	0	0	0	0	0	0.00146528	0	0	0.0283328	0	0	0	0	0	0	0	0	0	0	0	0	0	0	0	0	0	0	0	0	0
MDM4	0	0	0	0	0	0	0	-0.00167284	0	0	0	0	0	0	0	0	0	0	0	0	0	0	0	0	0	0	0	0	0	0	0	0	0	0	0	0	0	-0.0463092	0	0	0
MDS2	0	0	0	0	0	0	0	0	0	0	0	0	0	0	0	0	0	0	0	0	0	0	0	0	0	0	0	0	0.0780884	0.228423	0	0	0	0	0	0	0	0	0	0	0
MECOM	0	0	0	0	0	0	0	0.0265094	0	0	0	-0.00711802	0	0	0	0	0	0	0	0	-0.020108	-0.0693421	0	0	0	0	0	0	0	0	0	0	0	0	0	0	0	0	-0.0235118	0	0
MED12	0	0	0	0	0	0	0	0	0	0	0	0	0	0	0	0	0	0	0	0	0	0	0	0	0	0	0	0	0	0	0	0	0	0	0	0.102751	0	0	0	0	0
MEN1	0	0	0	0	0	0	0	0	0	0	0	0	-0.0343649	0	0	0	0	0	0	0	0	0	0	-0.059674	0	0	0	0	0	0	0	0	0	0	0	0	0	0	0	0	0
MET	0.0139376	0	0	0	0	0	0	0	0.081591	0.0301472	0	0	0	0	0	0	0	0	0	0.00313548	0.0422053	0	0	0	0	0.096966	0	0	0	0	0	0	0	0.0311749	0.0594794	0.0389542	0.026287	0	0	0	0
MGMT	0	0	0	0	0	0	0.0109542	0	0	0.00249706	0	-0.000815036	-0.100085	0	0	0	0	0	0	0	0	0	0	0	0	0	0	0	0.341443	0	0	-0.0479657	0	0	0	0	0	0	0	0	0
MITF	0	0	0	0	0	0	0	0	0	0.0456113	0	-0.0350723	0	0	-0.0945934	-0.079312	0	0	0	-0.0299993	0	-0.046811	-0.0500189	0.00753146	0	0	0	0	0	0	0	0	0	0	0	0	0	0	-0.0593837	0	0
MKL1	0	0	0	-0.205657	0	0	0	0	0	0	0	0	0	-0.0108073	0	0	0	-0.291141	0	0	-0.164022	0	0	0	0	-0.081181	-0.0560432	0	0	0	0	-0.0577283	0	0	-0.138014	0	0	0	-0.0360012	0	0
MLF1	0	0	0	0	0	0	0.0414806	0	0	0	0	0	0	0	0	0	0	0	0	0	0	0	0	0	0	0	0	0	0	0	0	0	0	0	0	0	0	0	0	0	0
MLLT1	0	0	0	0	0	0	0	0	0	0	0	0	0	0	0	0	0	0	0	0	0	0	0	0	0	0	0	0	0	0	0	0	0	0	0	-0.00123192	0	0	0	0	0
MLLT11	0	0	0	0	0	0	0	0	0	0	0	0.0318918	0	0	0	0	0	0	0	0	0	0.00820292	0	0	0	0	0	0	0	0	0	0	0	0	0	0	0	0	0.0113543	0	0
MLLT3	-0.000724388	0	0	0	0	0	0	0	0	0	0	0	0	0	0	-0.00154613	0	0	-0.0494213	-0.101848	-0.0297979	0	0	0	-0.000690044	0	0	0	0	0	0	0	0	0	0	0	0	0	0	0	0
MLLT6	0	0	0	0	0	0	0	0	0	0	0	0	0	0	0	0	0	0	0	0	0	0	0	0	0	-0.0626683	0	0	0	0	0	0	0	0	0	0	0	0	0	0	0
MN1	0	0	0	0	0	0	0	0	0	0	0	0	0	0	0	0	0	0	0	0	0	0	0	-0.0401131	0	0	0	0	0	0	0	0	0	0	0	0	0	0	0	0	0
MNX1	0	0	0	0	0	0	0	0	0	0	0.0052366	0	0	0	0	0	0	0	0	0	0	0.0134866	0	0	0	0	0	0	0	0	0	0	0	0	0	0	0	0	0	0	0
MPL	0.569686	0	0	0	0	0	0	0	0	0	0	0	0	0	0	0	0	0	0	0	0	0.031314	0	0	0	0	0	0	0.00295773	0.131139	0	0	0.400483	0	0	0	0	0	0.124877	0	0
MSH2	0	0	0	0	0	0	0	0	0	0	0	0	0	0	0	0	0	0	0	0	0	0.0342692	0	0	0	0	0	0	0	0	0	0	0	0	0	0	0	0	0	0	0
MSH6	0	0	0	0	0	0	0	0	0	0	0	0.0464934	0	0	0	0	0	0	0	0	0	0	0	0	0	0	0	0	0	0	0	0	0	0	0	0	0	0	0	0	0
MSN	-0.0187092	0	0	0	0	0	0	0	0	0	0	0	0	0	0	0	0	0	0	0	0	-0.0201787	0	0	0	0	0	0	-0.011911	0	0	0	0	0	0	0	0	0	-0.00550135	0	0
MTOR	0	0	0	0	0	0	0	0	0	0.0362059	0	0	0	0	0.0264607	0	0	0	0	0.0364194	0.0026297	0.053596	0	0	0	0	0	0	0	0	0	0	0	0	0.0519291	0	0	0	0.117788	0	0
MUC1	0	0	0	0	0	0	0	0	0	0	0	0	0.0504926	0	0	0	0	0	0	0	0	0	0.0389754	0	0	0	0	0	0	0.0198975	0	0	0.00568263	0	0	0	0	0	0	0	0.0140689
MUC16	0	0	0	0	0	-0.0274986	0	0.0322757	0	0	0	0	0	0	0	0	0	-0.0744321	-0.0641676	-0.0455899	0	0	0	0	0	0	0	0	0	0	0	0	0.0282746	0.126566	0	0.057612	0.0229015	0	0	0	0
MUC4	-0.00685045	-0.016637	0	0	0	-0.117251	0	0	0	-0.0278065	0	0	0	0	0	0	-0.0190238	0	0	0	0	0	0	0	0	0	0	0	0	0	0	0	0	0	-0.00984013	0	0	0	0	0	0
MYB	0	0	0	0	0	0	0	-0.0871363	0	-0.00401729	0	0	0	0	0	0	0	0	0	0	0	0	0	0	0	0	0	0	0	0	0	0	0	0	0	0	0	0	0	0	0.106538
MYC	-0.0181534	0	0	0	0	0	-0.064827	0	0	0	0	0	0	-0.011793	0	0	0	0	-0.0265726	-0.0287697	0	0	0	-0.00174871	0	-0.0360529	-0.0271811	-0.0204811	0	-0.034183	-0.0063612	-0.00477941	0	0	0	0	0	0	0	0	0
MYCL	0	0.00361025	0	0	0	0	0	0	0	0	0	0	0	0	0	0	0	0	0	0	0	0	0	0	0	0	0	0	0	0	0	0	0.0218756	0	0.0858682	0.038564	0	0	0	0	0.011541
MYCN	0.0212618	0	0	0	0	0	0	0	0	0	0	0	0	0.0134574	0	0	0	0	0	0	0	0	0	0	0	0	0	0	0	0	0	0	0	0	0	0	0	0	0	0	0
MYD88	0	0	0	0	0	0	-0.0102193	0	0	0	0	0	0	0	0	0	0	0	0	0	0	-0.00238524	0	0	0	0	0	0	0	0	0	0	0	0	0	0	0	0	-0.0696258	0	0
MYH11	0	0	0	0	0	0	0	0	0	0	0	0	0	0	0	0	0	0	0	0	0	0	0	0	0	0	0	0	0	0	0	0	0	0	0	0	0	0	0.0512214	0	0
MYH9	0	0	0	0	0	0	0	0	0	0	0	0	0	0	0	0.00910104	0	0	0	0.0614594	0	0	0	0	0	0	0	-0.0402338	0	0	0	0	0	0	0	0	0	0	0	0	0
MYO5A	0	0	0	0	0	0	0.0778756	0	0	0	0	0	0	0	0	0	0	0	0	0	0.00691294	0	0	0.027121	0	0	0	0	0	0	0	0	0	0	0	0.0331673	0	0	0	0	0
MYOD1	0	0	0	0	0	0	0	0	0	0	0	0	0	0	0	0	0	0	0	0	0	0	0	0	0	-0.0240735	0	0	0	0	0	0	-0.0091902	0	-0.233598	0	-0.00690352	0	0	-0.0747476	0
N4BP2	-0.0244768	0	0	0	0	0	0	0	0	0	0	0	0	0	0	0	0	0	0	0	0	0	0	0	0	0	0	0	0	0	0	0	0	0	0	0	0	0	0	-0.105794	0
NAB2	0	0	0	0	0	0	0	0	0	0	0	0	0	0	0	0	0	0	0	0	0.0157684	-0.00302142	0	0	0	0	0	0	0	0	0	0	0	0	0	0.0418086	0.0314611	0	-0.00949817	0	0
NACA	0	0	0	0	-0.0314048	0	0	0	0	-0.0286919	0	0	0	0	0	0	0	0	0	0	0	0	0	0	0	0	0	0	-0.0614086	0	0	0	0	0	0	0	0	0	0	-0.164009	0
NBEA	0	0	0	0	0	0	0	0	0	0	0	0	0.0126807	0	0	0	0	0	0	0	0	0	0	0	0	0	0	0	0	0	0	0	0	0	0	0	0	0	0.0328633	0	0
NBN	-0.0302182	-0.0573042	0	0	0	0	0	0	0	-0.0705518	-0.0496556	0	0	0	0	0	0	0	0	0	0	0	-0.0395883	0	0	0	0	0	0	0	0	0	0	0	0	0	0	0	0	0	0
NCKIPSD	0	-0.0111599	0	0	0	0	0	0	0	0	0	0	0	0	0	0	0	0	0	0	0	0	0	0	0	0	0	0	0	0	0	0	0	0	0	0	0	0	0	0	0
NCOA1	0	0	0	0	0	0	0	0	0	0	0	0.00149681	0	0	0	0.00618006	0	0	0	0	0	0.166216	0	0	0	0	0	0.175903	0	0	0	0	0	0	0	0	0	0.195098	0.122872	0	0
NCOA4	-0.0255375	0	0	0	0	-0.0580836	0	0	0	0	0	-0.186177	0	0	-0.245585	0	0	0	-0.0335935	-0.0624921	0	-0.196159	0	0	0	0	0	0	0	0	0	0	-0.0520437	0	0	0	0	0	-0.0613663	0	0
NCOR1	0	0	-0.00775643	0	0	0	0	0	0	-0.000519353	0	0	0	0	0	0	0	0	0	0	0	0	0	0	0	0	0	0	0	0	-0.0566114	0	0	0	0	0	0	0	0	0	0
NCOR2	0.0426338	0	0	0	0	0	0	0	0	0	0	0	0	0	0	0	0	0	0	0.055094	0	0.0274026	0	0	0	0	0	0	0	0	0	0	0.0332802	0	0	0	0	0	0	0	0
NDRG1	0	0	0	0	0	0	0	0	0	0.00437733	0	0	0	0	0	0	0	0	0	0	0	0	0	0	0	0	0	0	0	0	0	0	0	0	0	0	0	0	0	0	0
NF1	-0.014556	0	0	0	0	0	0	0	0	-0.0530446	0	0	0	0	0	-0.083246	0	0	0	0	0	0	0	0	0	0	0	0	0	0	0	0	0	0	0	0	0	0	0	0	0
NF2	0	0	0	0	0	0	0	0	0	0.0121877	0	0	0	0	0	-0.0022396	0	0	0	0.00882165	0	0	0	0	0	0	0	0	0	0	0	0	0	0	0	0	0	0	0	0	0
NFATC2	0	0	0	0	0	0	0.0509804	0	0	0.0144589	0	0	0	0	0	0	0.0011779	0	0	0.00199559	0	0	-0.0187337	0.0475338	0	0.0137671	0.010507	0.0774009	0.0517017	0	0	0	0	0	0.0827032	0	0	0	0	0	0
NFE2L2	0	-0.0450893	0	0	0	0	0	0	0	0	0	0	0	0	0	0	0	0	0	0	0	0	0	0	0	0	0	0	0	0	0	0	0	0	0	0	0.0348715	0	0	0	0
NFIB	0.00386677	0	0	0	0	0	0	0	0	0	0	0	0	0	0	0.0115674	0	0	0.00182443	0	0	0.00196994	0	0	0	0	0	0	0	0	0	0	0	0	0	0	0	0.00498747	0.0521544	0	0
NFKB2	0	0	0	0	0	0	0	0	0	0	0	0	0	0	0	0	0	0	0	-0.00685206	0	0	0	0	0	0	0	0	-0.0557661	0	0	0	0	0	0	-0.00661415	0	0	0	0	0
NFKBIE	0	0	0	0	0	0	0	0	0	-0.00307629	0	0	0	0	0	0	0	0	0	0	0	0.00448669	0	0	0	0	0	0	0	0	0	0	0	0	0	0	0	0	0	0	0
NIN	0	0	0	0	0	0	0.145581	0	0	0	0	0	0	0	0	-0.0275454	0	0	-0.0407859	-0.0477943	0	0	0	0	0	0	0	0	0	0	0	0	0	0	0	0	0	0	0	0	0
NKX2.1	0	0	0	0.0119961	0	0	0	0	0	0	0	0	0	0	0	0	0	0	0	0	0	0	0	0	0.00836542	0.0427573	0	0	0	0	0	0.0228483	0.028382	0	0.0251812	0	0	0	0	0	0.064907
NONO	0	0	0	0	0	0	0	0	0	0	0	0	0	0	0	0	0	0	0	0	0	0	0	0	0	0	0	0	-0.0427637	0	0	0	0	0	0.148641	0.0101038	0	0	0	0	0
NOTCH1	0	0	0	0	-0.00448501	0	0	0	0	0	0	0	0	0	0	0	0	0	0	-0.037116	0	0	0	0	-0.00868941	0	0	0	0	-0.0336181	0	0	0	0	0	0	0	0	-0.0134656	0	0
NOTCH2	0	0	0	0	0	0	0	0	0	0	0	0	0	0	0	0	0	0	0	0	0	0.0124626	0	0	0	0	-0.00629612	0	0	0	0	0	0	0	0	0	0	0	0.00449189	0	-0.0564543
NPM1	0	0	0	0	0	0	0	0	0	0	0	0	0	0	0	0	0	0	0	0.0628121	0	0	-0.0340575	0	0	0	0	0	0	0	0	0	0	0	0	0	0	0	0	0	0
NR4A3	0	0	0	0	0	0	0	0	0	-0.0164603	0	-0.0604214	0	0	0	0	0.00903477	0	0	0	0	-0.0646868	0	0	0	0	0	0	0	0	0	0	0	0	0	0	0	0	-0.0820023	0	0
NRAS	0	0	0	0	0	0	0	0	0	0	0	0	0	0	0	0	0	0	0	0	0	0	0	0	0	0	-0.113513	-0.104965	-0.18495	0	-0.0836712	0	0	0	0	0	0	0	0	-0.0685311	-0.0898918
NRG1	0	0	0	-0.0323614	0	0	0	0	0	0	0	0	0	0	0	0	0	-0.027086	0	-0.0912787	-0.0164176	0	0	0	0	0	0	-0.0706962	0	-0.0213176	0	0	-0.00497512	0	0	0	0	0	0	0	0
NSD1	0	0	0	0	0	0	0	0	0	0	0	0	0	0	0	0	0	0.050714	0.151799	0.0936189	0	0.0286751	0	0	0	0	0	0	0	0	0	0	0	0	0	0	0	0	0.0163904	0	0
NTRK1	0	0	0	0	0	0	0	0	0	0	0	0	0	0	0	0	0	0	0	0	0	0	0	0	0	0	0	0	0	0	0	0.0394344	0.000376309	0	0	0	0	0	0	0	0
NTRK3	0	0	0	0	0	0	0	0	0	0	0	0	0	0	0	0	0	0	0	0	0	0	0	0	0	0	0	0.0879224	0	0	0	0	0	0	0	-0.00971174	0	0	0	0	0
NUMA1	0	0.011993	0	0	0	0	0	0	0	0	0	0	0	0	0	0.0602433	0	0	0	0	0	0	0	0	0	0	0	0	0.0874849	0.0178379	0	0	0.0670105	0	0	0	0	0	0	0	0
NUP214	-0.101018	0	0	0	0	0	0	0	0	0	0	0	0	0	0	0	0	0	0	0	0	-0.0234289	0	0	0	-0.0503642	0	0	0	0	0	0	0	0	0	0	0	0	0	0	0
NUP98	0	0	0	0	0	0	0	0	0	0	0	0	0	0	0	0	0	0	0	-0.106863	0	0	0	0	0	0	0	0	0	0	0	0	0	0	0	0	0	0	0	0	0
OLIG2	-0.0398127	0	0	0	0	0	0	0	0	0	0	0	0	0	0	-0.0522742	0	0	0	0	0	0	0	0	0	0	0	0	0	-0.0449157	0	0	0	0	0	0	0	0	0	0	0
OMD	0	0	0	0	0	0	0	0	0	0.0499601	0	0	0	0	0	0	-0.0275754	-0.000734082	0	0	0	0	0	0	0	0	0	0	0.0318526	0	0	0	0	0	0	0	0	0	0	0	0
P2RY8	0	0	0	0	0	0	0	0	0	0	0	0	0	0	0	0	0	0	0	0	0	0	0	0	0	0	0	0	0	0	0	-0.0305526	-0.0953691	0	0	0	0	0	0	0	0
PABPC1	-0.00805289	0	0	0	0	0	0	0	0	0	0	0	0	0	0	0	0	0	0	0	0	0	0	0	0	0	0	0	0	0	0	0	0	0	0	0	0	0	0	0	0
PAFAH1B2	0.0370049	0	0	0.140122	0	0	0	0	0	0	0	0	-0.00100036	0	0	0	0	0	0	0	0	0	0	0	0	0.124089	0	0	0	0	0	0	0.278041	0.286275	0.0807001	0.206476	0	0	0	0	-0.137005
PALB2	0	0	0	0	0	0	0	0	0	0	0	0	0	0	0	0	0	0	0	0	-0.0265221	0	0	0	0	0	0	0	0	0	0	0	0	0	0	0	0	0	-0.0310967	0	0
PAX3	0	-0.0643161	0	0	0	0	0	0	0	-0.0892277	0	0	0	0	-0.121799	-0.21412	0	0	0	0	0	0	-0.141673	0	0	0	0	0	0	0	0	0	0	0	0	0	0	0	-0.00265087	0	0
PAX5	0	0.0849969	0	0	0	0	0	0	0	0	0	0.0569111	0	0	0	0	0.0402814	0	0	0	0	0.0452168	0	0	0	0	0	0	0	0	0	0	0	0	0	0	0	0	0.0400707	0	0
PAX7	0	0	0	0	0	0	0	0	0	0	0	0	0	0	0	0	0	0	0	0	0	0	0	0	0	0	0	0	0	-0.000673467	0	0	0	0	0	0	0	0	0.00569803	-0.02056	0
PAX8	0	0	0	0	0	0	0	0.00163894	0	0	0	0	0	0	0	0	0	0	0	-0.0161321	0	0	0	0	-0.0563417	0.0834867	0	0	0	0	0	0	0	0	0	0	0	0	0	0	0
PBRM1	0	0	0	0	0	0	0	0	0	-0.15486	0	0	0	0	0	0	0	0	0	0	0	0	0	0	0	0	0	0	0	0	0	0	0	0	0	-0.0240593	0	0	0	0	0
PBX1	0.0828141	0.0296136	0	0	0	0	0.0357121	0	0	0.0062902	0.0278051	0.0286457	0.0328534	0	0.00273651	0.0778599	0	0	0.0233898	0.00237811	0	0.0321306	0.0354312	0	0	0	0	0	0.0144458	0	0	0	0	0	0	0	0	0	0.0252367	0	0
PCBP1	0	0	0	0	0	0	0	0	0	-0.0287593	-0.0278513	0	0	0	0	0	0	0	0	0	0	0	0	0	0	0	0	0	0	0	0	0	0	0	0	0	0	0	-0.0297916	0	0
PDCD1LG2	0.000189534	0	0	0	0	0	0	0	0	0	0	0	0	0	0	0	0	0	0	0	0	0	0	0	0	0	0	0	0	0	0	0	0	0	0	0	0	0	0	0	0
PDE4DIP	0	0	0	0	0	0	0	0	0	0	0	0.0546735	0.0664212	0	0	0	0	0	0.041654	0.021692	0	0.0459945	0	0	0	0	0	0	0	0	0	0	0	0	0	0	0	0.0356636	0.00784882	0	0
PDGFB	0	0	0	0	0	-0.0343536	0.115311	0	0	0.0710506	0	0	0	0	0	0	0	0	0	-0.0121433	0	0.00510399	0	0	0	0	0	0	0.0330505	0	0	0	0	0	0	0	0	0	0.0288373	0	0
PDGFRA	-0.00638513	0	0	0	0	0	-0.0258131	0	0	0	0	0	0	0	0	0	0	0	0.0831305	0.0570967	0	0	0	0	0	0	0	-0.0423568	0	0	0	0	0	0	-0.0572959	0	0	0	0	0	0
PDGFRB	0	0	0	0	0	-0.0177988	-0.114315	0	0	0	0	0	-0.0306158	0	0	0	-0.039603	0	0	0	0	0	0	0	0	0	0	-0.221145	0	0	0	0	0	0	0	0	0	0	0	0	0
PER1	0	0	0	0	0	0	0	0	0	-0.0363412	0	0	0	0	0	0	0	0	0	0	0	0	0	0	0	0	0	0	0	-0.124704	0	0	0	0	0	0	0	0	0	0	0
PHF6	0	0	0	0	0	0	0	0	0	0	0	0	0	0	0	0	0	0	0	0	0	0	0	-0.0662559	0	0	0	0	0	0	0	0	0	0	0	0	0	0	0	0	0
PHOX2B	0	0	0	0	0	0	0	0	0	0	-0.00414685	0	0	0	0	0	0	0	0	0	0	0	0	0	0	0	0	0	0	0	0	0	0	0	0	0	0	0	0	0	0
PICALM	0	0	0	0	0	0	0	0	0	0.0388105	0	0	0	0	0	0	0	0	0	0	0	0	0	0	0	0.032154	0	0	0	0	0	0	0	0.0259359	0	0	0	0	0	0	0
PIK3CA	0	0	0	0	0	0	0	0	0	0	0	0	0	0	0	0	0	0	0	0	0	0	0	0	0	0	0	0	0	0	0	0	0.0107269	0	0	0	0	0	0	0	0
PIK3CB	0	0	0	0	0	0	0	0	0	0.0542097	0.0682597	0	0	0	0	0	0	0	0	0	0.011594	0	0	0	0	0.135047	0	0	0	0	0	0	0	0	0	0	0	0	0	0.138215	0.0988727
PIK3R1	0	0	0	0	0	0	0	0	0	0	0	0	0	0	0	0	0	0	0	0.0210622	0	0	0	0	0	0	0	0	0	0	0	0	0	0	-0.0560871	0	0	0	0	0	0
PIM1	-0.0638967	0.00251398	0	0	0	-0.0532078	-0.0454492	0	0	0	0	0	0	0	0	0	0	0	0	0	0	0	0	0	0	0	0	0	0	0	0	0	0.0832468	0.00273181	0.0621365	0.0712861	0.0198356	0	0	0	0
PLAG1	0	0	0	0	0	0	0	0	0	0	0	0	0	0	0	0	0	0	0	0	0	-0.0429588	0	0	0	0	0	0	0	0	0	0	0	0	0	0	0	0	0	-0.033173	0
PLCG1	0	0	0	0	0	0	0.0423834	0	0	0.000684836	0	0.0197058	0	0	0	0	0	0	0	0	0.080018	0	0	0	0	0	0	0	0	0	0	0	0	0	0	0	0	0	0.00847485	0	0
PML	0	0	0	0	0	-0.0771114	-0.0376962	0	0	0	-0.000197835	0	0	0	0	0	-0.0314424	0	0	-0.00372627	0	0	0	0	0	0	0	0	0	0	0	0	0	0	0	0	0	0	0	0	0
PMS1	0	0	0	0	0	0	0	0	0	-0.0971157	0	0	0	0	0	0	0	0	0	0	0	-0.00163902	0	0	0	0	0	0	0	0	0	0	0	0	0	0	0	0	0	0	0
PMS2	0	0	0	0	0	0	0	0	0	0	0	0	0	0	0	0	0	0	-0.0603189	0	0	0	0	0	-0.0361559	0	0	0	0	0	0	0	0	0	0	0	0	0	0	0	0
POLD1	0	0	0	0	0	0	0	0	0	0	-0.0186114	0	0	-0.152484	0	0	0	0	0	0	0	0	0	0	0	0	0	0	0	0	0	0	0	0	0	0	0	0	0	0	0
POLE	0	0	0	0	0	0	0	0	0	-0.00535144	0	0	0	0	0	0	0	0	0	0	0	0	0	0	0	0	0	0	0	0	0	0	0	0	0	0	0	0	0	0	0
POLG	-0.0295848	0	0	0	0	0	0	0	0	0	0	0	-0.0766843	0	0	-0.0248854	0	0	0	0	0	0	0	-0.131769	0	0	0	0	0	-0.000221915	0	0	0	0	0	0	0	0	0	-0.0477722	0
POT1	0	0	0	0	0	0	0	0	0	0	0	0	0	0	0	-0.148803	0	0	0	0	0	0	0	-0.163742	0	0	0	0	0	0	0	0	0	0	0	0	0	0	0	0	0
POU2AF1	0	0	0	0	0	0	0	0	0	0	0	0	0.0079481	0	0	0	0	0	0	0	0	0	0	0	0	0	0	0	0	0	0	0	0	-0.00783402	0	0	-0.00317515	0	0	0	0
PPARG	8.4095e-05	0	0	0.0333125	0	0	0	0	0	0	0	0	0	0.0340711	0	0	0	0	0	0	0	0	0	0	0	0	0	0	0	0	0	0	0	0	0	0	0	0	0	0	0
PPFIBP1	0	0	0	0	0	0	0	0	0	0	0.0533951	-0.0179314	0	0	0	0	0	0	0	0	0	-0.0203931	0	0	0	0	0	0	0	0	0	0	0.0707214	0.0700241	0	0.0123175	0.0389426	-0.0615449	0	0	0
PPM1D	0	0	0	0	0	0	0	0	0	0.0130956	0.0214025	0	0	0	0	0	0	0	0	0	0	0.0402466	0	0	0	0	0	0	0	0	0	0	0	0	0	0	0	0	0.0662877	0	0
PPP2R1A	0	0	0	0	0	0	0	0	0	-0.0301807	0	0	0	0	0	0	0	0	0	0	0	0	0	0	0	0	0	0	0	0	0	0	0	0	0	0	0	0	0	0	-0.0425658
PPP6C	0.0867422	0	0	0	0	0	0	0	0	0	0	0	0	0	0	0	0	0	0	0	0	0	0	0	0	0	0	0	0	0	0	0	-0.0187383	0	0	-0.352179	-0.0493371	0	0	0	0
PRCC	0.0926163	0	0	0	0	0	0	0	0	0	0	0	0	0	0.209919	0	0	0	0	0	0	0	0	0	0	0	0	0	0	0	0	0	0	0	0	0	0	0	0	0	0
PRDM1	0	0	0	0	0	0	-0.00565806	0	0	0	0	0	0	0	0	0	0	0	0	0	0	0	0	0	0	0	0	0	-0.0105921	0	0	0	0	0	0	0	0	0	0	0	0
PRDM16	0	-0.223255	0	0	0	-0.0858105	0	0	0	0	0	0	0	0	0	0	0	0	0	0	0	0	0	0.0265339	0	0	0	-0.0254986	0.00420595	0	0	0	0	0	0	0	0	0	0	0	0
PRDM2	0	0.021979	0	0	0	0	0	0	0	0	0	0	0.0541186	0	0	0	0	0	0	0	0	0.0622477	0	0	0	0	0	0	0	0	0	0	0	0	0	0	0	0	0.044024	0	0
PREX2	0.0108277	0	0	0	0	0	0	0	0	0	0	0	0	0	0	0	0	-0.153779	-0.0420634	-0.100628	0	0.0743912	0	0	0	0	0	0	0	0	0	0	0	0	0	0	0	0	0.0968603	0	0
PRF1	0	0	0	0	0	0	-0.240472	0	0	-0.0724907	-0.0632441	0	-0.021155	0	0	0	-0.093581	0	0	0	0	0	0	-0.427886	0	0	-0.0469898	0	-0.149512	-0.0113939	0	0	0	0	0	0	0	0	0	0	0
PRKACA	0	0	0	0	0	0	0	0	0	0	0	0	0	0	0	0	0	0	0	0	0	0	0	0	0.164071	0	0	0	0	0	0	0	0	0	0	0	0	0.0682438	0	0	0
PRKAR1A	0	0	0	0	0	0	0	0	0	0	0	-0.0906375	0	0	0	0	0	0.0123927	0	0	0.0531971	-0.102146	0	0	0	0.100408	0	0	0	0	0	0	0.0592003	0	0	0	0.0458272	0	-0.125617	0	0
PRKCB	-0.000152683	0	0	0	0	0	0	0	0	-0.0368476	-0.0672007	0	0	0	0	0	0	0	0	0	0	0	0	0	0	0	0	0	0	0	0	0	0	0	0	0	0	0	0	0	0
PRPF40B	0	0	0	0	0	0	0	0	0	0	0	0	0	0	0	0	0	0	0	0	-0.021003	0	0	0	0	0	0	0	0	0	0	0	0	0	0	0	0	0	0	0	0
PRRX1	0	0	0	0	0	0	0	0	0	0	0	0.0133927	0	0	0	0	0	0	0	0.01167	0	0	0	0	0	0	0	0	0	0	0	0	0	0	0	0	0	0	0	0.076461	0
PSIP1	0	0	0	0	0	0	0	0	0	-0.00453472	0	0	0	0	0	0	0	0	0	0	0	0	0	0	0	0	0	0	0	0	0	0	0	0	0	0	0	0	0	0	0
PTCH1	0	0	0	0	0	0	0	0	0	0	0	0	0	0	0	0	0	0	0	0	0	0	0	0	0	0	0	0	0	0	0	0	0	0	0	0	0	0	0	-0.00117055	0
PTEN	0	0	0	0	0	0	0	0	0	0	0	0	0	0	0	0	0	0	0	0	0	0	0	0	0	0	0	0	0	0	0	0	0.0770513	0.0604363	0	0.159156	0.0267478	0	-0.0615462	-0.0224129	0
PTK6	0	0	0	0	0.0164106	0	0	0	0	0	0	0	0	0	0	0	0	0	0	-0.0677342	0	0	0	0	0	0	0	0.0414432	0	0	0.0304823	0	0	0	0	0	0	0	0	0	0
PTPN11	0	0	0	0	0	0	0	0	0	0	0	0	0	0	0	0	0	0	0	0	0	0	0	0	0	0	0	0	0	0	0	0.0346028	0	0	0	0	0	0	0	0	0
PTPN13	0	0	0	0	0	0	0	0	0	0	-0.0301541	0	0	0	0	0	0	-0.0545391	0	0	0	0	0	0	0	0	0	0	0	0	0	0	0	0	0	0	0	0	0	0	0
PTPN6	0	0	0	0	0	0	0	0	0	0	0	0	0	0	0	0	0	0	-0.0459287	-0.0247589	-0.00790979	0	0	0	0	-0.0466218	0	0	0	0	0	0	-0.0672794	0	-0.104972	-0.0933012	-0.0593811	0	0	0	0
PTPRB	0.0196789	0	0	0.0813995	0	0	0	0	0	0	0	0	0	0	0	0	0	0.00841816	0	0.0547217	0.00437549	-0.00174683	0	0	0	0	0.094948	0	0	0	0	0	0	0	0	0	0	0	-0.0956974	0	0
PTPRC	0	0	0	0	-0.016229	0	0	0	0	-0.00102495	-0.00779858	0	0	0	0	0	0	0	0	0	0	0	0	0	0	0	0	0	0	0	0	0	0	0	0	0	0	0	0	0	0
PTPRD	0	0	0	-0.0266833	0	0	0	0	0	0	0	0.0412423	0	0	0	0	0	0	0	0	0	0	0	0	0	0	0	0	0	0	0	0	-0.0899206	0	0	-0.166507	-0.169876	0	0.0150659	0	0
PTPRK	0	0	0	0	0.0029675	0	0	0	0.0384121	0	0	0	0	0	0	0	0	0	-0.0599378	-0.0782455	0	0	0	0	-0.0456234	0	0	0	0	0	0	0	0	0	0	0	0	0	0	0	0
PTPRT	0	0	0	0	0	0	0	0	0	-0.10562	0	0	0	0	0	0	0	0	0	-0.00037675	0	0.03389	0	0	0	0	0.0548949	0	0	0	0	0	0	-0.00147364	0	-0.0111496	-0.0978937	0	0	0	0
QKI	-0.0807292	0	0	0	0	-0.20323	0	0	0	0	0	0	-0.00079908	0	0	0	0	0	0	0	0	0	0	0	0	0	0	0	-0.0229907	0	0	0	-0.0025939	0	0	0	0	0	0	0	-0.205453
RABEP1	0	0	0	0	0	0	0	0	0	0	0	0.0199512	0.0105262	-0.106099	0.0623063	0	0	0	0	0.0494843	0	0	0	0	0	0	0	0	0	0	0	0	0	0	0	0	-0.0429994	0	0.0284438	0.035071	0
RAD21	0	0	0	0	0	0	0	0	0	0	0	0.158497	0	0	0	0	0	0	0	0	0	0.128299	0	0	0	0	0	0	0	0	0	0	0	0	0	0	0	0	0.174363	0	0
RAD51B	0.0110305	0	0	-0.0992978	0	0	0	0	0	0	0	0.0449391	0	0	0	0	0	0	0	0	-0.0663955	0	0	0	0	0	0	0	0	0	0	0	0	0	-0.00680674	-0.275863	-0.359416	-0.145036	0.0538573	0	0
RAF1	0	0	0	0.100685	0	0	0	0	0	0.00499773	0	0	-0.000565563	0	0	0.0247196	0	0	0.0225186	0.0092743	0	0	0	0	0	0	0	0	0	0	0	0	0	0	0	0	0	0	0	0	0
RALGDS	0	0	0	0	0	0	0	-0.0632291	0	0	0	0	0	0	-0.00749732	0	0	0	0	0	0	0	0	0	0	0	0	0	0	0	0	0	0	0	0	0	0	-0.132567	-0.0191676	0	0
RAP1GDS1	0	0	0	0	0	0	0	0	0	0	0	0	-0.0445372	0	0	0	0	0	0	0	0	0	0	0	0	0	0	0	0	0	0	0	0	0	0	0	0	0	0	0	0
RARA	0	0	0	0	0	0	0	0	0	0.00423422	0	0	0	0	0	0	0	0	0	0	0	0	0	0	0	0	0	0	0	0	0	0	0	0	0	0	0	0	0	0	0
RB1	0	0	0	0	0	0	0	0	0	0	0	-0.0157581	-0.227137	0	0	0	0	0	0	0	0	0	0	0	0	0	0	0	0	0	0	-0.00617265	0	0	0	0	0	0	-0.0274421	0	0
RBM10	0	0	0	0	0	0	0	0	0	-0.0491163	0	0.0718083	0	0	0.0321855	0	0	0	0	0.131421	0	0.192153	0	0	0	0	0	0	0	0	0	0	0	0	0	0	0	0	0.0662846	0	0
RBM15	0	0	0	0	0	0	0	0	0	0	0	0	0	0	0	0	0	0	0	0	0	0	0	0	0	0	0	0	0	0	0	0	-0.00969746	0	0	-0.0587372	0	0	0	0	0
RECQL4	0	0	0	0	0	0	0	0	0	0	0	0	0	0	0	0	0	0	0	0	0	0.00122106	0.00467637	0	0	0	0	0	0	0	0	0	0	0	0	0	0	0	0	0	0
REL	0	0	0	0	0	0	0	0	0	0	0	0	0	0	0	0	0	0	0	-0.0721513	0	0	0	0	0	0	0	0	0	0	0	0	-0.0125188	-0.0518231	-0.12686	0	0	0	0	0	0
RET	0	0	0	0	0	0	0	0	0	0	0	0	0	0.0109426	0	0.0375037	0	0	0	0	0	0	0	0	0	0	0	0.101196	0	0	0	0	0	0	0	0	0	-0.0388419	-0.0109136	0	0
RFWD3	0	0	0	0	0	0	0	0	0	0	0	0	0	0	0	0	0	0	-0.0169725	0	0	0	0	0	0	0	0	0	0	0	0	0	0	0	0	0	0	0	0	0	0
RGPD3	-0.108694	0	0	0	0	0	0	0	0	0	0	0	0	0	0	0	0	0	0	0	0	0	0	0	0	0	0	0	0	0.0179528	0	0	0.000390671	0	0	0	0	0	0	0	0
RGS7	0.0371355	0.151937	0	0.0221385	0	0	0	0	0	0.0380987	0.0684065	0	0	0	0	0.00781559	0	0	0.0514108	0.0312803	0	0	0	0	0.00139071	0.178313	0.129708	0	0.00482556	0.0343128	0.197148	0.206629	0.0930269	0.199427	0.19168	0.0862094	0.052965	0	0.0362165	0	0
RHOA	0	-0.165319	0	0	0	0	0	0	0	0	0	0	0	0	0	0	0	0	0	0	0.0245482	0	0	0	0	0	0	-0.0734811	0	0	0	0	0	0	0	0	0	0	0	0	0
RHOH	0	0.00487303	0	0	0	0	0	0	0	-0.0798253	-0.036387	0	0	0	0	0	0	0	0	0	0	0.000121953	0	0	0	0	0	0	0	0	0	0	0	-0.0191485	0	0	-0.0420384	0	0	0	0
RMI2	0	0	0	0	0	0	0	0	0	-0.00382393	0	0	0	0	0	0	0	0	0	-0.0122556	-0.0236866	0	0	0	0	0	0	0	0	0	0	0	0	0	0	0	0	0	0	0	0
RNF213	0	0	0	0	0	0	0	0	0	0	-0.010054	0	0	0	0	0	0	0	0	-0.0290681	0	0	0	0	0	0	0	0	0	0	0	0	0	0	0	0	0	0	0	0	0
RNF43	0	0	0	0	0	0	0	0	0	0	0	0	0	0	0	0	0	0	0	0	0	-0.0397682	0	0	0	0	0	0	0	0	0	0	0	0	0	0	0	0	0	0	0.0283541
ROBO2	0	0	0	0	0	0	0	0	0	0	0	0	0	0	0	0	0	0	-0.0133617	0	0	0	0	0	0	0	0	0	0	-0.0685277	0	0	0	0	0	0	0	-0.107587	0	0	0
ROS1	0	0	0	0	0	0	0	0	0	0	0	0	0	0	0	0	0	0	0	0	0	0	0.00399087	0	0	0	0	0	0	0	0	0	0	0	0	0	0	0	0	0	0
RPL10	-0.00015044	0	0	0	0	0	0	0	0	-0.0667039	0	0	0	0	0	0	0	0	0	0	0	0	0	0	0	0	0	0	0	-0.0620782	0	0	0	0	0	0	0	0	0	0	0
RPL22	-0.037478	0	0	0	0	0	0	0	0	0	0	0	0	0	0	0	0	0	0	0.000197259	0	0	0	0	0	0	0	0	0	0	0	0	0	0	0.0078846	0	0	0	0	0	0
RPL5	0	0	0	0	0	0	0	0	0	0	0	0	0	0	0	0	0	0	0	0	0	0	0	0	0	0	0	-0.0201478	-0.0729183	0	-0.105745	0	0	0	0	0	0	0	0	0	0
RPN1	0	0	0	0	0	0	0	0.161522	0	0	0	0	0	0	0	0	0	0	0	0	0	0	0	0	0	0	0	0	0	0	0	0	0	0	0	0	0	0	0.00936725	0	0
RSPO2	0	0	0	0	0	0	-0.0990281	0	0	0	0.00231838	0	0	0	0	0	0	0	0	0	0	0	0	0	0	0	0	0	0	0	0	0	0	0	0	0	0	0	0	0	0
RSPO3	0.0523238	0	0	0	0	0	0	0	0	0.0388024	0	0	0	0	0	0	0	0	0	0	0	0	0	0	0	0	0	0	0	0	0	0	0	0	0	0	0	0	0	0	0
RUNX1	0	0	0	0	0	0	0	0	0	0	0	0	0	0	0	0	0	0	0	0	0	-0.0213761	0	0	0	0	0	0	0	0	0	0	0	0	0	0	0	0	0	0	0
RUNX1T1	0	0	0	0	0	0	0	0	0	0	0	0	0	0.0166285	0	0	0	0	0	0	0	0	0	0	0	0	0	0	0	0	0	0	0.0553493	0.0116705	0	0.125075	0.107243	0	0	0	0.00535173
S100A7	0	0	0	0	0	0	0	0	0	0	0	0	0	0	0	0	0.0839323	0	-0.0637526	-0.0438562	0	-0.0148379	0	0	-0.114685	0	0	0	0	0	0	0	0	0	0	0	0	0	0	0	0
SALL4	0	0	0	0	0	0	0	0	0	-0.0391012	-0.0270951	0	0	0	0	0	0	0	0	0	0	0	0	0	0	0	0	0	0	0	0	0	0	0	0	0	0	0	0	0	0
SBDS	0.00219622	0	0	0	0.0583351	0	0	0	0	0.0452526	0.00981628	0	0.14621	0	0.0602572	0	0	0	0.0570148	0	0	0.00720371	0.0679979	0	0	0.173929	0	0	0.154719	0.200054	0	0	0	0	0	0	0	0	0.0558158	0.0114669	0
SDC4	0	0	0.0319376	0	0	0	0.0185316	0.0333536	0.0656879	0	0	0	0	0	0	0	0	0	0	0	0	0	0	0.033956	0	0	0	0	0.0487198	0	0.0404765	0	0	0	0	0	0	0	0	0	0
SDHA	0	0	0	0	0	0	0	0.0434032	0	0	0	0	0	0	0.0313711	0	0	0	0	0	0	0.0786066	0	0	0	0	0	0	0	0	0	0	0	0	0	-0.0102301	0	0	0.121178	0	0
SDHAF2	0	0	0	0	0	0	0.178788	0	0	0	0	0	0	0	0	0	0.237696	0	0	0	0	0	0	0	0	0	0	0	0	0	0	0	0	0	0.22152	0	0.0325772	0	0	0	0
SDHB	0	0	0	0	0	0	0	0	0	0	0.0543618	0	0	0	0	0	0	0	0	0.234165	0	0	0	0	0	0.0130369	0	0	0	0	0	0.00103282	0	0	0	0	0	0	0.0368409	0	0
SDHC	0.0703068	0	0	0	0	0	0	0	0	0	0	0	0.1016	0	0	0	0	0	0	0	0	0	0	0	0	0	0	0.0602422	0	0	0	0	0	0	0	0	0	0	0	0	0
2021-09-06	0	0	0	0	-0.037568	0	0	0	0	-0.0206262	-0.0123484	0	0	0	0	0	0	0	0	0	0	0.0100951	0	-0.0488975	0	0	0	0	-0.0171202	-0.0044903	-0.0245861	0	0	0	0	0	0	0	0	0	0
SET	0	0	0	0	0	0	0	0	0	0	0	0	0	0	0	0	0	0	0	-0.0551198	-0.154154	0	0	0	0	-0.0080201	0	0	0	0	0	0	0	0	-0.143105	0	0	0	0	0	0
SETBP1	0	0	0	0	0	0	0	0	0	0	0	0	0.113602	0	0.0267486	0	0	0	0	0	0	0	0	0	0	0	0	0	0	0.0164677	0	0	0	-0.0360535	-0.0864154	0	0	0	0	0	0
SETD1B	0	0	0	0	0	0	-0.0697285	0	0	-0.00577772	0	0	0	0	0	0	-0.0352978	-0.0157822	0	0	0	0	0	0	0	0	0	0	0	0	0	0	0	0	0	0	0	0	0	0	0
SETD2	0	0	0	0	0	0	0	0	0	0	0	0	0	0	0	0	0	0	0	0	0	0	0.0624705	0	0	0	0	0	0	0	0	0	0	0	0	0	0	0	0	0	0
SFPQ	-0.0241351	0	0	0	0	0	0	0	0	-0.0556832	0	0	0	0	0	0	0	0	0	0	0	0	0	-0.113193	0	0	0	-0.118051	0	-0.403235	0	0	0	0	0	0	0	0	0	0	0
SFRP4	0.0283959	0	0	0	0	0	0	0	0	0	0	0	0.0446659	0	0.00844451	0	0	0	0	0.016762	0	0	0	0.00773581	0	0	0	0	0.00529242	0.0392716	0	0	0.040517	0	0	0	0	0	0.0525467	0	0
SGK1	0	0	0	0	0	0	0	0	0	0	0	-0.0299295	0	0	0	-0.00315894	0	0	0	0	0	-0.00187937	-0.0208624	0	0	0	0	0	0	0	0	0	0	0	0	0	0	0	-0.0391185	0	0
SH2B3	-0.0016564	0	0	0	0	0	0	0	0	0	0	0	-0.0211152	0	-0.0434123	-0.151475	0	0.0282733	0	0.0382211	0.0702092	-0.02232	-0.176492	0	0	0.025271	0	0	0	0	0	0	0	0	0	0.0220266	0.00109406	0	-0.0207991	0	0
SH3GL1	0	0	0	0	0	0	0	0	0	0	0	0	-0.0134668	0	0	0	0	0	0	0	0	0	0	0	0	0	0	0	0	0	0	0	-0.0786657	0	0	0	0	0	0	0	-0.00773054
SIRPA	0	0	0	0	0	0	0	0	0	-0.01316	0	-0.0816377	0	0	0	0	0	0	0	0	0	-0.0634411	-0.0080525	0	0	0	0	-0.00410717	0	0	0	0	0	0	0	0	0	0	-0.0532016	0	0
SIX1	0	-0.0288427	0	0	0	0	0	0	0	-0.0119353	-0.11454	0	0	0	0	-0.0460674	0	0	0	0	0	0	0	0	0.0288535	0	0	0	-0.0707091	-0.0398977	-0.0645855	0	0	0	0	0	0	0.0556034	0	0	0
SIX2	0.000144482	0	0	0	0	0	0	0	0	0	0.014063	0	0.0448041	0	0	0	0	0.0379738	0.0104485	0.0138973	0	0	0	0	0	0	0	0	0	0	0	0	0	0	0	0	0	0	0.0379567	0.0454156	0
SKI	-0.0480832	0	0	0	0	0	0	0	0	0	0	0	0	0	0	0	0	0	0	0	0	0	0	0	0	0	0	0	0	0	0	0	0	0	0	0	0	0	0	0	0
SLC34A2	7.24522e-05	0.0839086	0	0	0	0	0	0	0	0	0	0	0	0	0	0	0	0	0	0	0	0	0	0	0	0	0	0	0	0	0	0	0	0	0	0	0	0	0	0	0
SLC45A3	0	0	0	0	0	0	0	0	0	0	0	0	0	0	0	0	0	0	0	0	0	-0.00270914	0	0	0	0	0	0	0	0	0	0	0.0534494	0	0	0	0	-0.0770967	0	0	0
SMAD2	0	0	0	0	0	0	0	0	0	0	0	0	0	0	0	0	0	0	0	0	0	0	0	0	0	0	0	0	0	0	0	0	0	-0.114989	0	-0.151079	-0.0596491	0	0	0	0
SMAD3	0	-0.00903043	0	0	0	-0.0858166	0	0	0	0	0	0	0	0	0	0	0	0	0	-0.0111592	0	0	0	0	0	0	0	-0.0078209	0	0	0	0	0	0	0	0.0040624	0.0469641	0	-0.0199755	0	0
SMAD4	0	0	0	0	0	0	0	0	0	0	0	0	0	0	0	0	0	0	0	0	-0.0002427	0	0	0	0	0	0	0	0	0	0	0	0	0	0	0	0	0	0	0	0
SMARCA4	0	0	-0.103546	0	0	0	0	-0.019411	0	0	0	0	0	-0.012193	0	0	0	0	0	0	0	0	0	-0.0316574	0	0	0	0	0	0	0	0	0	-0.0402514	0	0	-0.0813641	0	0	0	0
SMARCB1	0	0	0	0	0	0	0	0	0	0	0	0	0	0	0.0183447	0	0	0	0	0	0	0	0	0	0	0	0	0	-0.000202311	0	-0.0437862	0	0	0	0	0	0	0	0	0	0
SMARCD1	0	0.0572045	0	0	0	0	0	0	0	0	0	0	0	0	0	0	0	0	0	0.0289658	0	0	0	0	0	0	0	0	0	-0.00511211	0	0	0	0	0	0	0	0	0	0	0
SMARCE1	0	0	0	0	0	0	0	0	0	0	0	0	-0.0480993	0	0	0	0	0	0	0	0	0.0158248	0	0	0	0	0	-0.23123	0	0	0	-0.0605249	0	0	0	-0.00356604	0	0	0	0	0
SMC1A	0.0065355	0	0	0	0	0	0	0	0	0	0	0.0240736	0.0670553	0	0.129601	0	0	0	0	0	0	0.0154754	0	0	0	0	0	0	0	0	0	0	0	0	0	0	0	0	0.0449505	0	0
SMO	0	0	0	0	0	0	0	0	0	0	0	0	0	0	0	0	0	-0.0114926	-0.0286471	0	0	0	0	0	-0.0143241	0	0	0	0	0	0	0	0	0	0	0	0	0	0	0	-0.0802236
SND1	0	0	0	0	0	0	0	0	0	0	0	0	0	0	0	0	0	0	0	0.0427657	0	0	0	0	0	0	0	0	-0.0442316	0	0	0	0	0	0	0	0	0	0	0	0
SOCS1	-0.0966312	0.0282779	0	0	0	-0.0272992	-0.000786871	0	0	0	0	0	0	0	0	-0.0157264	0	0	0	0	0	0	0	0	0	0	0	0	-0.0408996	-0.0120695	0	0	0	0	0	0	0	0	0.00974937	0.0983059	0
SOX2	0	0	0	0	0	0	0	0	0	0	0	0.0276785	0	0	0.0252375	0	0	0	0	0	0	0.020625	0	0	0	0	0	0	0	0	0	0	0	0	0	0	0	0	0.0130545	0	0
SOX21	0	0	0	0	0	0	0	0	0	0.0490967	0.05016	0	0	0	0	0	0	0	0	0	0	0	0	0	0.0173235	0	0	0	0	0	0	0.0381193	0.0309067	0	0	0	0	0	0	0	0
SPECC1	0.0260654	0	0	0	0	0	0	0	0	0.0122411	0	0	0	0	0	0	0	0	0	-0.0533625	0	0	0	0	-0.0121848	0	0	0	0	0	0	0	0	0	0	0	0	0	0	0	0
SPEN	0	0	0	0	0	0	0	0	0	0	0	0	0	-0.199875	0	0	0	0	0	0.0192006	0	0.0571675	0	0	0.0185262	0	0	0	0	0	0	0	0	0	0	0	0	0	0	0	0
SPOP	0	0	0	0	0	0	0	0	0	0	0	0	0	0	0	0	0	0	0	0	0	0	0	0	0	0	0	0	0	0	0	0	0.0162087	0.0260681	0	0	0	0	0	0	0
SRC	0.00762949	0	0	0	0	0	0.0573456	0	0	0	0	0	0	0	0	0	0	0	0	0	0	0	0	0	0	0	0	0	0	0	0	0	0	0	0	0	0	0	0	0	0
SRGAP3	0	0	0	-0.121886	0	0	0	0	0	0.0843227	0	-0.0264518	0	0	0	0	0	0	0	-0.0526262	0	0	0	0	0	0	0	0	0	4.81662e-05	0	0	0	0	0	0	0	0	-0.116939	0	0
SRSF2	-0.00845332	0	0	0	0	-0.0216451	0	-0.00380305	0	0	0	0	-0.219747	0	0	0	0	0	0	0	0	0	0	0	0	0	0	0	0	0	0	0	0	0	0	0	0	0	0	-0.0412204	0
SRSF3	0	0	0	0	0	0	0	0	0	-0.133937	-0.0492545	0	0	0	0	0	0	0	0	0	0	0	0	0	0	0	0	0	0	0	0	0	0	0	0	0	0	0	0	0	0
SS18	0.0759477	0	0	0	0	0	0	0	0	0	0	0	0	0	0	0	0	0	0	0	0	0	0	0	0	0	0	0	0	0	0	0	0	0	0	0	0	0	0.0102888	0	0
SS18L1	0	0	0	0	0	0	0	0	0	0	0	0	0	0	-0.0413605	0	0	0	0	0	0	0	0	0	0	0	0	0	0	0	0	0	0	0	0	0	0	0	0	0	0
SSX1	0	0	0	0	0	0	0	0	0	0	0	0	0	0	0	0	0	0	0	0.00886565	0	0	0	0	0	0	0	0	0	0	0	0	0	0	0	0	0	0	0	0	0
SSX2	0.135938	0	0	0	0	0	0	0	0	0.314834	0	0	0	0	0	1.07739	0	0	0.57039	0.774812	0	0	0	0	0	0	0	0	0	0.871031	0	0	0.657187	0.00533262	0	0.515534	0	0	0.00467376	0	0
STAG2	0	0	0	0	0	0	0	0	0	0.0355007	0.099757	0	0.00987758	0	0	0	0	0	0	0	0	0	0	0.0945446	0	0	0	0	0	0.122307	0	0	0	0	0	0.00832055	0	0	0	0	0
STAT3	0	0	0	0	0	0	0	0	0	-0.0444185	0	0	0	0	0	0	0	0	0	0	0	0	0	0	0	0	0	0	0	0	0	0	0	0	0	0	0	0	0	0	0
STAT5B	-0.0474744	0	0	0	0	0	-0.0234923	0	0	0	0	0	0	0	0	0	0	0	-0.0823609	0	0	0	0	0	0	0	0	0	0	-0.0265134	0	0	0	0	0	0	0	0	0	0	0
STAT6	0	0	0	0	0	0	0	0	0	-0.00601949	-0.0415446	0	0	0	0	0	0	0	0	0	0	0	-0.00150547	0	0	0	0	0	0	0	0	0	0	0	0	0	0	0	0	0	0
STIL	0	0	0	0	0.0630466	0	0	0	0	0	0	0	0	0	0	0	0	0	0	0	0	0.00765282	0	0	0	0	0	0	0	0	0	0	0	0	0	0	0	0	0	0	0
STK11	0	0	0	0	0	0	0	0	0	0	0	0	-0.0719261	0	0	0	0	0.00772428	0	0	0	0	0	0	0	0	0	0	0	0	0	-0.0415174	0	0	-0.0730614	0	0	0	0	0	0
STRN	0	0	0	0	0	0	0	0	0	0	0	0	0	-0.00440288	0	0	0	0	0	0	-0.102685	0	0	-0.0125637	0	0	0	0	0	0	0	0	0	0	0	0	0	0	0	0	0
SUFU	0	0	0	0	0	0	0	0	0	0	0	0	-0.209651	0	0	-0.0008883	0	0	0	0	0	0	-0.042823	0	0	0	-0.013227	-0.0843889	-0.162609	-0.174211	0	-0.0472724	-0.130098	0	0	-0.137249	-0.0257323	0	0	-0.17783	-0.0617805
SUZ12	0	0	0	0	0	0	0	0	0	0	0	0	0	0	0	0	0	0	0	0	0	0	0	0	0	0	0	0	0	0	0	0	0	0	0	-0.115519	-0.0456804	0	0	0	0
SYK	0.0123067	0	0	0	0	0	0	0	0	0	0	0	0	0	0	0	0	0	0	-0.000543649	-0.00541452	0	0	0	0	0	0	0	0	0	0	0	0	0	-0.091699	0	0	0	0	0	0
TAF15	0	0	0	0	0	0	-0.0182362	0	0	0	0	0	0	0	0	0	0	0	0	0	0	0	0	0	0	0	0	0	0	0	0	0	0	0	0	0	0	0	0	0	0
TAL1	-0.105362	0	0	0	0	-0.0614356	0	0	0	0	0	0	0	0	0	0	0	0	0	0	0	0	0	0	0	0	0	0	0	0	0	0	0	0	0	0	0	0	-5.18568e-05	0	0
TAL2	0	0	0	0	0	0	0	0	0	0	0	0	0	0	0	0	0	0	0	0	0	-0.0335672	0	0	0	0	0	0	0	0	0	0	0	0	0	0	0	0	0	0	0
TBL1XR1	0	0	0	-0.269519	0	0	0	0	0	0	0	0	0	0	0	0	0	-0.0229862	-0.0786792	-0.0507328	-0.0329675	0	0	0	0	-0.0877817	0	0	0	0	0	0	0	0	-0.0277182	-0.037304	-0.047036	0	0	0	0
TBX3	0	0	0	0	0	0	0	0	0	0	0	0	0	0	0	0	0	0.0917336	0.0756024	0.0256734	0	0	0	0	0.00331081	0	0	0.0365895	0	0	0	0	0	0	0	0	0	0	0	0	0
TCEA1	0	0	0	0	0	0	0	0	0	0	0	0	0	0	0	0	0	0	0	0	0	0	0	-0.0164961	0	0	0	0	0	0	0	0	0	0	0	0	0	0	0	0	0
TCF12	0	0	0	0	0	0	0	0	0	0	0	0	0	0	0	0	0	0	0	0	0	0	0	0	0	0	0	0	0	-0.13798	0	0	0	0	0	0	0	0	0	0	0
TCF3	0	0.0272907	0	0	0	0	0	0	0	0	0	0	0	0	0	0	0	0	0	0	0	0	0	0	0	0	0	0	0	0	0	0	0	0	0	0	0	0	0	0	0
TCF7L2	0	-0.00232156	0	0	0	0	0	0	0	0	0	0	0	0	-0.043018	0	0	0	0	0	0.0112751	-0.073998	0	0.0448859	0	0	0	0	0	0	0	0	0	0	0	0	0	0	-0.0883885	0	0
TCL1A	0	0	0	0	0	0	0	0	0	0	0	0	0	0	0	0	0	0	0	0	0	0.0324374	0	0	0	0	0	0	0	0	0	0	0	0	0	0	0	0	0.00689353	0	0
TEC	0	0	0	0	0	0	0	0	0	0	0	0	0	0	0	0	0	0	0	0	0	0	0	-0.00898092	0	0	0	0	0	0	0	0	0	0	0	0	0	0	0	0	0
TERT	-0.0349247	0	0	0	-0.0339746	0	0	0	0	0	0	0	-0.264591	0	0	0	0	0	0	0	0	0	0	0	0	0	0	0	0	-0.0815154	0	-0.0692446	0	0	0	0	0	0	0	0	0
TET1	0	0	0	0	0	0	0	0	0	0	0	0	-0.080347	0	0	0	0	0	0	0	0	0	0	0	0	0	0	0	0	0	0	0	0	0	0	0	0	0	0	0	0
TET2	-0.00627803	0	0	0	0	0	0	0	0	0	0	0	0	0	0	0	0	0	0	0	0	0	0	0	0	-0.0608164	0	0	0	0	0	0	0	0	0	0	0	0	0	0	0
TFE3	0	0	0	0.125965	0	0	0.294083	0.0339342	0	0.00363232	0	0.112223	0	0.0947985	0	0.0208856	0	0.143495	0.218104	0.196927	0.221094	0.060843	0	0.115993	0	0.047171	0	0	0.0150463	0	0	0	0	0.262313	0.127246	0.224007	0.154816	0.240759	0.0927314	0	0
TFEB	0	0	0	0	0	0	0	0	0	0	0	0	0	0	0	0	0	0	0	0	0	0	0	0	0	-0.00815399	0	0	0	0	0	0	-0.0425085	-0.0138408	-0.0136841	-0.247577	-0.137693	0	0	0	0
TFG	0.0317997	0	0	0	0	0	0	0	0	0	0	0	0	0	0	0	0	0	0	0	0	0	0	0	0	0	0	0	0	0	0	0	0	0	0	0	0	0	0	0	0
TFPT	0	0	0	0	0	0	0	0	0	0	0	0	0.0130781	0	0	0	0	0	0	0.0249826	0	0	0	0	0	0	0	0	0	0	0	0	0	0	0	0	0	0	0	0.0333701	0
TFRC	0	0	0	0	0	0	0	0	0	0.0157819	0	0	0	0	0	0	0	0	0	0	0	0	0	0	0	0	0	0	0	0	0	0	0.000542558	0	0	0	0	0	0	0	0.0165136
TGFBR2	0	0	0	0	0	-0.0577216	0	0	0	0.0307301	0	-0.0907446	0	0	-0.00765587	0	0	0	0	0	0	-0.0883952	0	0	0	0	0	-0.0083856	0.000527975	0	0	0	0	0.02352	0	0	0	0	-0.046537	0	0
THRAP3	0	0	0	0	0	0	0	0	0	0	0	0	0	0	0	0	0	0	0	0	0	0	0	-0.0233895	0	0	0	0	0	-0.237154	0	0	0	0	0	0	0	0	0	0	0
TLX1	0	0	0	0	0	0	0	0	0	0	0	0	0.012794	0	0	0	0	0	0	0.0109054	0	0	0	0	0	0	0.0684567	0	0	0	0	0	0	0	0	0	0	0	0	0	0.0194833
TMEM127	0.120895	0	0	0	0	0	0.15323	0.0952017	0	0.11014	0.16408	0	0.0602198	0	0	0.0431721	0	0	0.0237648	0	0	0	0	0	0	0	0	0	0	0.239898	0.167497	0	0	0.00675275	0	0.167263	0	0	0	0	0
TMPRSS2	0.0156532	0	0	0	0	0	0	0	0	0	0	0	0.0651628	0	0	0	0	0	0.0392405	0.0387851	0	0.0117158	0	0	0	0	0	0.201129	0	0	0	0	0	0	0	0	0	0	0	0	0.0776361
TNFAIP3	0	0	0	0	0	0	0	0	0	0	0	0	0	0	0	0	0	0	0	-0.000198594	0	0	0	0	0	0	0	0	0	0	0	0	0	0	0	0	0	0	0	0	0
TNFRSF14	0.00726789	0	0	0	0	0.0293489	0	0	0	0	0	-0.0447171	0	0	-0.0176051	0	0	0	0.0386911	0.0147494	0	-0.0472304	-0.0352388	0	0	0	0	0	0	0.00652499	0	0	0	0	0	0	0	-0.0399656	-0.0290817	0	0.0460503
TOP1	0	0	0	0	0	0	0	0	0	0	0	0	0	0	0	0	0	0	0	0	0	0	0	-0.110342	0	0	0	0	0	0	0	0	0	0	0	0	0	0	0	0	0
TP53	0	0	0	0	-0.0606602	0	0	0	0	-0.0598988	-0.0850542	0	0	0	0	0	0	0	0	-0.0233171	-0.0450995	0	0	0	0	0	-0.0549798	0	0	-0.00588222	0	0	0	0	0	0	0	0	0	0	0
TP63	0	0	0	-0.123017	0	0	0	0	0	0	0	0	0	-0.100814	0	-0.00216778	0	-0.118414	-0.23503	-0.122859	-0.120648	-0.0102181	0	0	-0.101403	-0.0353663	-0.0128564	0	-0.0682885	0	0	0	0	0	-0.0633782	0	0	0	-0.0254535	0	0
TPM3	0	0	0	0	0	0	0	0	0	0	0	0	0	0	0	0.0554432	0	0	0.0422472	0.0309716	0	0	0	0	0	0	0	0	0	0	0	0	0	0	0	0	0	0	0	0	0
TPM4	0	-0.0320738	0	0	0	0	0	0	0	0	0	0	0	-0.0230211	0	0	-0.00420915	0	0	0	0	0	0	0	0	0	0	0	0	0	0	0	-0.14922	0	-0.0109364	0	0	0	-0.0252316	0	0
TPR	0	0	0	0	0	0	0	0	0	0	0	0	0	0	0	0	0	0	0	0	0	-0.0287731	0	0	0	0	0	0	0	0	0	0	0	0	0	0	0	0	-0.00461905	0	0
TRAF7	0	0	0	0	0	0	0	-0.0595063	0	0	0	0	0	0	0	0	0	0	-0.0456141	-0.0464799	0	0	0	0	0	0	-0.0597786	0	-0.136826	-0.0356228	0	0	0	0	0	0	0	0	0	0	0
TRIM24	0	0.0644666	0	0	0	0	0	0	0	0	0	0	0	0	0	0	0	0	0	0.0138645	0	0	0	0	0	0	0	0	0	0	0	0	0	0	0.071104	0	0	0	0	0	0
TRIM27	-0.0379244	0	0	0	0	0	-0.0235236	0	-0.141798	0	0	0	0	-0.202022	0	-0.181015	0	0	0	0.00453725	0	0	0	-0.129223	0	0	0	0	0	0	0	0	0	0	0	0	0	0	0	0	0
TRIM33	0	0	0	0	0	0	0	0	0	0	0	0	0	0	0	-0.0466322	0	0	0	0	0	0	0	0	0	0	0	0	0	0	0	0	0	0	0	0	0	0	0	0	0
TRRAP	0	0	0	0	0	0	-0.0813258	0	0	0	0	0.00103619	0	0	0	0	0	0	0	0	0	0	0	0	0	0	0	0	0	0	0	0	0	0	0	0	0	0	0	0	0
TSC1	0	0	0	0	0	0	0	0	0	0	0	0	0	0	0	0	0	0	0	0	0	-0.0251492	0	0	0	0	0	0	0	0	0	0	0	0	0	0	0	0	-0.0606144	0	0
TSC2	0	0	0	0.131944	0	0	0	0	0	0	0	0	0	0	0	0	0	0	0	0	0	0	0	0	0	0	0	0	0	0	0	0	0	0	0	0	0	0	0	0	0
TSHR	0	0	0	0	0	0	-0.00565786	0	0	0	0	0	0	0	0	0	0	0	0	0	0	0	0	0	0	0	0	0	0	0	0	0	-0.00116739	0	0	0	0	0	0	-0.0334266	0
UBR5	0	0	0	0	0	0	0	0	0	0	0	0.0916779	0	0	0	0	0	0	0	0	0	0	0	0	0.0747992	0	0	0	0	0	0	0	0	0	0	0	0	0	0	0	0
USP44	0	0.127806	0	0	0	0	0	0	0	-0.00558629	0	0	0	0	0	0	0	0	0	0	0	0	0	0	0	0	0	0	0	0	0	0	0	0	0	0	0	0	0	0	0
USP6	0	0	0	0	0	0	0	0	0	-0.0660703	0	0	0	0	0	0	-0.0907983	0	0	0	0	0	0	-0.482424	0	0	0	0	0	0	0	0	0	0	0	0	0	0	0	0	0
USP8	0	-0.016767	0	0	0	0	0	0	0	0	0	0	0	0	0	0	0	0	-0.0604789	-0.0656817	0	0	0	0	0	0	0	0	0	0	0	0	0	0	0	0	0	0	0	0	0
VAV1	0	0	0	0	0	0	0	0	0	-0.000590452	0	0	0	0	0	0	0	0	0	0	0	0	0	0	0	-0.00752792	0	0	0	0	0	0	0	0	0	0	0	0	0	-0.00564212	0
VHL	0	0	0	0	0	0	0	0	0	0	0	0	0	0	0	0	0	0	0	0	0	0.0580585	0	0	0	0	-0.0360136	0	0	0	-0.0751604	0	0	0	0	0	0	0	0	0	0
VTI1A	0	0	0	0	0	0	0	0	0	0	0	0	0	0	0	0	0	0	0	0	0	0	0	0	0	0	0	0	0	0	0	0	0	0	0	0	0	-0.0759233	0	0	0
WAS	0	0	0	0	0	0	0	-0.0736017	0	0	0	0	0	0	0	0	0	0	0	0	0	0	0	0	0	0	0	0	-0.0402253	0	0	0	-0.00467053	0	0	0	0	0	0	0	0
WIF1	0	0	0	0	0	0	0	0	0	0	0	0	0	0	0	0.0361265	-0.011587	0	0	0	0	0	0	0	0	0	0	0	0	0	0	0	0	0	0	0	0	0	0	0	0
WNK2	0.000159194	0	0	0	0	0	0	0	0	0	0	0	0.0780445	0	0.0551773	0	0	0	0	0	0	0	0	-0.000595673	0	0	0	0	0	0	0	0	0	0	0	-0.00873038	0	0	0	0	0
WRN	-0.0346228	0	0	0	0	0	0	0	0	-0.013831	0	0	0	0	0	0	0	0	0	0	-0.0397131	0	0	0	0	0	0	0	-0.149363	0	-0.0496958	0	0	0	0	-0.0981828	0	0	0	0	0
WT1	-0.113725	0	0	-0.00273523	-0.000448819	-0.0696686	-0.166687	0	0	0	0	-0.0139294	-9.75049e-05	0	0	0	0	0	0	0	0	0	0	0	0	0	-0.0160365	0	0	0	0	0	0	0	0	0	0	0	0	0	0
WWTR1	0	-0.00812292	0	0	0	0	0	0.0359302	0	0	0	0	0	0	0	0	0	0	0	0	0.0718022	0	0	0	0	0	0	0	0	0	0	0	0	0	0	0	0	0	0	0	0
XPA	0.000732778	0	0	0	0	0	0	0	0	0	0	0	0	0	0	0	0	0	0	0	0	0	0	0	0	0	0	0	0	0	0	0	0	0	0	0	0	0	0	0	0
XPC	0	0	0	0	-0.141407	0	0	0	0	0.00361531	0	0	0	0	0	0	0	0	0	0	0	0	0	0	0	0	0	0	0	0	0	0	0	0	0	0	0	0	0	0	-0.000147462
YWHAE	0	0	0	0	0	0	0	0	0	-0.0227767	0	0	0	-0.13191	0	0	0	0	0	0	0	0	0	0	0	0	0	0	-0.0612797	-0.0420611	0	0	0	0	0	0	0	0	0	0	0
ZBTB16	0	0	0	0	0	0	0	0	0	0	0	0	0	0	0	0.000951341	0	0	0	0	0	0	0	0	0	0	0	0	0	0	0	0	0.00585699	0	0	0	0	0	0	0	0
ZCCHC8	0	0	0	0	0	0	-0.126422	0	0	0	0	0.112736	0	0	0	0	0	0	0	0	0	0	0	0	0	0	0	0	0	0	0	0	0	0	0	0	0	0	0.0967409	0	0
ZEB1	-0.0256098	0	0	0	0	0	0	0	0	0	0	0.00597001	-0.0744641	0	0	0	0	0.0423751	0	0.0812367	0	0	0	0	0	0	0	0	0	0	0	0	-0.00352683	0	0	0	0	0	0.0195222	0	0
ZFHX3	0.00957995	0	0	0	0	0	0.0910554	0	0	0.0447028	0.140475	0	0	0.0866166	0	0	0	0	0.0359835	0.00685006	0	0	0	0	0	0	0	0	0	0	0.000238149	0	0	0	0	0	0	0	0	0	0
ZNF331	0	0	0	0	0	0	0.0600761	0	0	0	0	0	0	0	0.013053	0	0	0	0.0619044	0.0483297	0	0	0.000596575	0	0	0	0	0	0	0	0	0	0.0459302	0.00350736	0.0574345	0.0665217	0	0	0.0198429	0	0
ZNF429	0	0.0270079	0	0	0	0	0	0	0	0	0	0	0	0.00348706	0	0	0	0	0.0203473	0	0	0.0119158	0	0	0	0	0	0	0.0330397	0	0	0	0.00990806	0	0	0	0	0	0.06179	0	0
ZNF479	0	0	0	0	0	0	0	0	0	0	0	0	-0.00505617	0	0	0	0	0.0233171	0	0	0	0	0	0	0	0	0	0	0	0	0	0	0	0	0	0	0	0	0	0	0
ZNF521	0.00832325	0	0	0	0	0	0	0	0	0	0	0	0	0	0	0	0	0	0.0177115	0.0153856	0	0	0	0.0201672	0	0	0	0	0	0	0	0	-0.101261	0	0	-0.02508	0	0	0	0	0
ZRSR2	0.020736	0	0	0	0	0.0483249	0	0	0	0	0	0	0	0	0	0	0	0	0	0	0	0	0	0	0	0	0	0.0508947	0	0	0	0	0	0	0	0	0	0	0	0	0
mut_A1CF	0	0	0	0	0	0	0	0	0	0.0477042	0.00268041	0	0	0	0.0395667	0	0	0	0	0	0.102003	0	0	0	0	0	0	0	0	0	0	0	0	0	0	0.0566261	0	0.0425148	0	0	0
mut_ABI1	0	0.154553	0	0	0	0	0	0	0	0	0	0	0.000370054	0	0	0	0	0	0	0	0	0	0	0	0	0	0	0	0	0	0	0	0	0	0	0	0	0	0	0	0
mut_ABL1	0	-0.0352689	0	0	0	0	0	0	0	0	0	0	0	0	0	0	0.0878005	0	0	0	0	0	0	0	0	0	-0.0975324	0	0	0	0	0	0	0	0	0	0	0	0	0	0
mut_ABL2	0	0	0	0	0	0	0	0	0	0	0	0	0	0	0	0	0	0	0	-0.0583048	0	0	0	0	0	0	-0.00541689	0	0	0	0	0	-0.153794	0	0	0	0	0	0	0	0
mut_ACSL3	0	0	0	0	0	0	0	0	0	0	0	0	0	0	0	0	0	0	0	0	0	0	0	0	0	0	0	0	0	0	0	0	0	0	0	0	0	0	0	0.00280273	0
mut_ACSL6	0	0	0	0.023548	0	0	0	0	0	0	0	0	0	0.0620343	0	0	0	0	0	-0.0291252	0	0	0	0	0	0.1032	0	0.034514	0	0	0	0	0	0.00024043	0.00277596	0.0892117	0	0	0	0	0
mut_ACVR1	0	0	0	0	0	0	0	0	0	0	0	0	0	0	0	0.0220344	0	0	0	0	0	0	0	0	0	0	0	0.00579144	0	0	0	0	0	0	0	0	0	0	0	0.0561152	0
mut_AFF1	0	0	0	0.0476916	0	0.103366	0	0	0	0	0	0.0111656	0	0	0.0712659	0	0	0	0	0	0	0	0	0	0	0.00870367	0	0	0	0	0	0	0.0323218	0	0	0	0	0	0.0625603	0	0
mut_AFF3	0	0	0	0	0	0	0	0	0	-0.024512	-0.00258856	0	0	0	0	0	0	0	0	0	0	0	0	0	0	0	0	0	0	-0.0055278	0	0	0	0	0	0	0	0	0	0	0
mut_AFF4	-0.0121381	0	0	0	0	0	0	0	0	-0.00922239	0	-0.0033953	-0.00457301	0	0	0	0	0	-0.00866072	-0.20051	0	0	0	0	0	0	0	0	0	0	0	0	-0.0377964	0	0	0	0	0	0	0	0
mut_AKAP9	0	0	0	0	0	0	0.0188854	0	0	0	0	0	0	0	0	0	0	0	0	0	0	0	0	0	0	0	0	0	0	0	0	0	0	0	0	0	0	0	-0.00905024	0	0
mut_AKT1	0	-0.0154012	0	0	0	0	0	0	0	0	0	0	0	0	0	0	0	-0.022469	-0.0355658	0	0	0	0	0	0	0	0	0	0	0	0	0	0	0	0	0	0	0	0	0	-0.0294967
mut_AKT2	0	0	0	0	0	0	0	0	0	0	0	0.0327844	0	0	0	0	0	0	0	0	0	0	0	0	0	0	0	0	0	0	0	0	0	0	0	0	0	0	0	0	0
mut_ALDH2	0	0	0	0	0	0	0	0	0	0	0	0	0	0	0	0	0	0	0	0	0	0	0	0.00783396	0	0	0	0	0	0	0	0	0	0	0	0	0	0	0	0	0
mut_ALK	0	0	0	0	0	0.00455815	0	0	0	0	0	0	0	0	0	0	0	0	0	0	0	0	0	0	0	0	0	0	0.00549329	0	0	0	0	0	0	0	0	0	0	0	0
mut_AMER1	0	0	0	0.038066	0	0	0	0	0	0	0	0	0	0	0	0	0	0	0	0.0112511	0	0	0	0	0	0	0	0	0	0	0	0	0	0	0	-0.00033571	0	0	0	0	0
mut_ANK1	0	0	0	0	0	0	-0.0588786	0	0	0	0	0.0193438	0.0201133	0	0	0.0459755	0	0	0	0	0	0	0	0	0	0	0	0	0	-0.00140073	0	0	-0.00171677	0	0	0	0	0.0526901	0.00474168	0	0
mut_APC	0	0	0	0	0	0	0	0	0	0	0	0	0	0	0	0	0	0	0	0.038669	0	0	0	0	0	0	0	0	0	0	0	0	0	0	0	0	0	-0.0262611	0	0	0
mut_AR	0	0	0	0	0	0	0.00196566	0	0	0	0	0	0	0	0	0	0	0	0	0	0	0	0	0	0	0	0	0	0	0	0	0	0	0	0	0	0	0	0	0	0
mut_ARHGAP26	0	0	0	0	0	0	0	0	0	0	0	0	0	0	0	0	0	0	0	0	0	0	0	0	0	0	0	0	0	0	0	0	0.0518322	0	0	0	0	0	0	0	0
mut_ARHGAP5	0	0	0	0	0	0	-0.011302	0	0	0	0	0	0	0	0	0	0	0	0	0	0	0	0	0	0	0	0	-0.00294856	0	0	0	0	-0.00106198	0	0	0	0	0	0	0	0
mut_ARHGEF10	0	0	0	0	0	0	0	0	0	0.0427938	0	0	0	0	0	0	0	0	0	0	0	0	0	0	0	0	0	-0.0452922	0	0	0	0	-0.0039517	0	0	0	0	0	0	0	0
mut_ARHGEF12	0.0201112	0	0	0	0	0	0	0	0	0	0	0.0647657	0	0	0	0	0	0	0	0	0	0.0511056	0	0	0	0	0	0	0	0	0	0	0	0	0	0	0	0	0.0416292	0	0
mut_ARID1A	0	0	0	0.0317194	0	0	0.00769314	0	0	0	0	0	0	0	0	0	0.0294118	0	0	0.00152456	0	0	0	0	0	0	0	0	0	0	0	0	0	0	0	0	0	0	0	0	0
mut_ARID2	0	0	0	0	0	0	0	0	0	0.0802233	0	0	0	0	0	0.0296666	0	0	0	0	0	0	0	0	0	0	0	0	0	0	0	0	0.200341	0	0	0	0	0	0	0	0.00247682
mut_ARNT	0	0	0	0	0	0	0	0	0	0	0	0.00192018	0	0	0	0	0	0	0	0	0	0	0	0	0	0	0	0	0	0	0	0	0	0	0	0	0	0	0.0295353	0	0
mut_ASPSCR1	0	0	0	0	0	0	0	0	0	0	0	0	0	0	0	0	0	0	0	0	0	-0.0637988	0	0	0	0	0	0	0	0	0	0	0	0	0	0	0	0	-0.00901237	0	0
mut_ASXL1	-0.0305837	0	0	0	0	-0.210658	0	0	0	0	0.00143474	0	0	0	0	0	-0.0672664	0	0	0	0	0	0	0	0	0	0	0	0	0	0	0	0	0.00288304	0	0.0294053	0	0	0	0	0
mut_ASXL2	0.01935	0	0	0.147954	0	0	0	0	0	0	0	0	0	0	0	0	0	0.0889514	0.0145177	0	0	0	0	0	0	0	0	0	0	0	0	0	0.00431917	0	0	0	0	0	0	0	0
mut_ATF1	0	0	0	0	0	0	-0.122687	0	0	-0.188237	-0.00555888	0	0	0	0	0	0	0	0	0	0	0.0282955	0	0	0	0	0	0	0	0	0	0	0.0952531	0	0	0	0	0	0	0	0
mut_ATIC	0	0	0	0	0	0	0	0	0	0	0	0	0	0	0	0	0	0	0	0	0	0	0	0	0	0	0	0	0	0	0	0	0	0	0	-0.0436495	0	0	0	0	0
mut_ATM	0.00938722	0	0	0	0	0	0	0	0	0	0	0.0533087	0.052492	0	0.0633871	0	0	0	0.0178303	0	0	0.0509041	0.0430859	0	0	0	0	0	0	0	0	0	0	0	0	0	0	0	0.0152484	0	0
mut_ATP1A1	0.0101944	0	0	0	0	0	0	0	0	0	0	0	0	0	0	0	0	0	0	-0.0218937	0	0	0	0	0	0	0	0	0	0	0	0	0	0	0	0	0	0	0	0	0
mut_ATP2B3	0	0	0	0	0	0	0	0	0	0.0817459	0.016227	0	0	0	0	0	0	0	0	0	0	0	0	0	0	0	0	0	0	0	0	0	0	0	0	0.0399749	0	0	0	0	0
mut_ATR	0	0	0	0.00813865	0	0	0	0	0	0	0	0	0	0	0	0	0	0	0	0	0	0	0	0	0	0	0	0	0	0	0	0	0.0557947	0	0	0	0	0	0.0109254	0	0
mut_ATRX	0.0461935	0.000165061	0	0	0	0	0	0	0	-0.0542353	-0.00165773	0	0	0	0	0.028342	0	0	0	0	0	0	0	0	0	0	0	0	0	0	0	0	0	0	0	0	0	0	0	0	0
mut_AXIN1	0	0	0	0	0	0	0	0	0	0	0	0	0	0	0	0	0	0	0	0.0155633	0	0.0142396	0	0	0	0	0	0	0	0	0	0	0	0	0	0	0	0	0	0	0
mut_AXIN2	0.0270144	0	0	0	0	0	0	0	0	0	0	0	0	0	0	0	0	0	0.0808033	0.107834	0	0	0	0	0	0	0	0	0	0	0	0	0.0077287	0	0	0.0185592	0	0	0	0	0.170861
mut_B2M	0	0	0	0	0	0	0	0	0	-0.011779	-0.0363676	0	-0.0182401	0	0	0	0	0	0	0	-0.012705	0	0	0	0	0	0	0	0	-0.0911	0	0	0	0	0	0	0	0	0	0	0
mut_BAP1	0	0	0	0	0	0	0	0	0	0	-0.0130788	0	0	0	0	0	0	0	0	0	0	0.0885206	0	0	0	0	-0.00624863	0	0	0	0	0	0.0343037	0	0	0	0	0	0	0	0
mut_BARD1	0	0	0	0	0	0	0	0	0	0	0	0	0	0	0	0	0	0	0	0	0	0	0	0	0	0	0	0	0	0	0	0	-0.0285914	0	0	-0.0851825	0	0	0	0	0
mut_BAZ1A	0	0	0	0	0	0	0	0	0	-0.0397669	0	0	0	0	0	0	0	0	0	0	0	-0.0558376	0	0	0	0	0	0	0	0	0	0	-0.00641278	0	0	0	0	0	0	0	0
mut_BCL10	0	0.147474	0	0.0762088	0	0	0	0	0	0	0	0	0	0	0	0	0	0	0	0.134961	0	0	0	0.0835678	0	0	0	0	0.0477872	0	0	0.168681	0	0	0	0	0	0	0.0832314	0	0
mut_BCL11A	0	0	0	0	0	0	0	0	0	0	-0.0739611	0	0	0	0	0	0	0	0	-0.0104384	0	0	0	0	0	0	0	0	0	0	0	0	-0.0141963	0	0	-0.0450391	0	0	0	0	0
mut_BCL11B	0	0	0	0	0	0	0	0	0	0	0	0	0	0	0	0	0	0	0	0	0	0	0	0	0	0	0	0	0	0	0	0	0	0	0	0	0	0	0.00857948	0	0
mut_BCL2	0.13579	0	0	0.0686491	0	0	0	0	0	0	0	0.0348381	0	0	0	0	0	0	0.107572	0.0626793	0	0.0677577	0	0	0	0	0	0	0.0448743	0.13111	0	0	0	0	0	0	0	0	0.0918619	0	0
mut_BCL2L12	0	0	0	0	0	0	0	0	0	0	0	0	0	0	0	0	0	0	0	0.0119166	0	0	-0.0100605	0	0	0.0949879	0	0	0	0	0	0	0	0	0	0	0	0	-0.0532179	0	0
mut_BCL3	0.119498	0	0	0	0	0	0	0	0	0	0	0	0	0	0	0	0	0	0.0392033	0.0483779	0	0	0	0	0	0	0	0	0	0	0	0	0.347553	0	0	0	0	0	0.000837645	0	0
mut_BCL6	0	0	0	0	0	0	0	0	0	-0.0076376	0	0	0	0	0	0	0	0	0	0	0	0	0	-0.0282429	0	0	0	0	0	0	0	0	0.0992317	0	0	0	0	0	0	0	0
mut_BCL9	0	0	0	0	0	0	0	0	0	0	0	0	0	0	0	0	0	0	0	0	0	0	0	0	0	0	0	-0.0230053	0	0	0	0	0	0	0	0	0	0	0	0	0
mut_BCL9L	0	0	0	0	0	0	0	0	0	0	0	0	0	0	0	0	0	0	0	0	0	0	0	0	0	0	0	0.00061418	0	0	0	0	0	0	0	0	0	0	0	0	0
mut_BCLAF1	0	0	0	0	0	0	0.0193524	0	0	0	0	0	0	0	0	0	0	0	0	0.0173527	0	0	0	0	0	0	0	0	0	0	0	0	0	0	0	0.032395	0	0	0	0	0
mut_BCOR	0	0	0	0	0	0	-0.12734	0	0	0	0	0	0	0	0	0	0	0	0	0	0	-0.0160616	0	0	0	0	0	0	0	0	0	0	0	0	0	0	0	-0.0576148	0	0	0
mut_BCORL1	0.0620782	0	0	0	0	0	0	0	0	0	0	0.00156758	0	0	0	0	0	0	0	0	0	0	0	0	0	0	0	0	0	0	0	0	0	0	0	0	0	0	0	0	0
mut_BCR	-0.0152261	-0.090667	0	0	0	0	0.0838012	0	0	0	0	0	0	0	0	0	0	0	0	-0.057821	0	0	0	0	0	0	0	0	0	0	0	0	-0.000524123	0	0	0	0	0	0	0	0
mut_BIRC3	0	0	0	0	0	0	0	0	0	0	0	0	0	0	0	0	0	0	0.0144533	0.00700799	0	0	0	0	0	0	0	0	0	0	0	0	-0.0980105	0	0	0	-0.0016647	0	0	0	0
mut_BIRC6	-0.00934674	0	0	0	0	0	0	0	0	-0.00651595	0	0	0	0	0	0	0	0	0	0	0	0	0	0	0	0	0	0	0	0	0	0	0	0	0	0	0	0	0	0	0
mut_BLM	0	0	0	0	0	0	-0.0111982	0	0	0	0	0	0	0	0	0	0	0	0	0	0	0	0	0	0	0	0	0	0	0	0	0	0	0	0	0	0	0	0	0	0
mut_BMP5	0	0.0186925	0	0	0	0	0	0	0	0.0468252	0	0	0	0	0	0	0	0.0243519	0	0	0.125169	0	0	0	0	0.272302	0	0	0	0	0	0	0	0.154105	0.246256	0.0587905	0	0	0	0	0
mut_BMPR1A	0	0	0	0	0	0	0	0	0	0	0	0	0	0	0	0	0	0	0	0	0	0	0	-0.117524	0	0	0	0	0	0	0	0	0	0	0	0	0	0.009556	0	0	0
mut_BRAF	-0.00713912	0	0	0	0	0	0	0	0	-0.0170789	-0.0161018	-0.284363	0	0	-0.35736	-0.631996	0	0	0	0	0	-0.166368	-0.791634	0	0	0	0	0	0	0	0	0	0	0	0	0	0	-0.311309	-0.219185	0	0
mut_BRCA1	0.00223968	0	0	0	0	0	0	0	0	0	0	0.000278657	0	0	0.0121423	0.0910454	0	0	0	0	0	0	0	0	0	0	0	0	0	0.11762	0	0	0.0376997	0	0	0	0	0	0.0543584	0	0
mut_BRCA2	0.0238905	0	0	0	0	0	-0.0862582	0	0	0	0	0	0	0	0.000218843	0	0	0	0	0	0	0	0	0	0	0	0	0	0	0	0	0	0.113408	0	0	0	0	0	0	0	0
mut_BRD3	0	0	0	0	0	0	0	0	0	0	0	0	0	0	0	0	0	0	0	-0.0298757	0	0	0	0	-0.0586362	0	0	0	0	0	0	0	0	0	0	0	0	0	0	0	0
mut_BRD4	0.0327288	0	0	0	0	0	0	0	0	0	0	0	0	0	0	0	0	0	0	0	0	0	0	0	0	0	0	0	0.0114528	0	0	0	0	0	0	0	0	0	0	0	0
mut_BRIP1	0	0	0	0	0	0	0	0	0	0	0	0	0	0	0	0	0	0	0	-0.0262708	0	0	0	0	0	0	0	0	0	-0.0115468	0	0	0	0	0	0	0	0	0	0	0
mut_BTG1	0.0320839	0	0	0	0	0	0	0	0	0	0	0	0	0	0	0	0	0	0	0	0.0313431	0	0	0	0	0	0	0	0	0	0	0	0	0	0	0.0758404	0	0	0	0	0.0347289
mut_BTK	0	0	0	0	0	0	0	0	0	0	0	0	0	0	0	0.0158267	0	0	0	0	0	0	0	0	0	0	0	0	0	0	0	0	0	0	0	0	0	0	0.00393469	0	0
mut_BUB1B	0	0	0	0	0	0	0	0	0	0	0	0	0	0	0	0	0	0	0	0	0	0	0	0	0	0	0	0	0	0	0	0	0	0	0	0.0283945	0	0	0	0	0
mut_CACNA1D	0	0	0	0	0	0	-0.0255578	0	0	0	0	0	0	0	0	0	0	0	0	-0.0100373	0	0	0	0	0	0	0	0	0	0	0	0	-0.0336964	0	0	0	0	0	0	0	0
mut_CALR	0	0	0	0	-0.000424216	0	0	0	0	0	0	0	0	0	0	0	0	0	0	0	0	0	0	0	0	0	0	0	0	0	0	0	0	0	0	0	0	0	0	0	0
mut_CAMTA1	0	0	0	0	0	0	0	0	0	0	0	0	0	0	0.0571823	0	0	0	0.00316804	0.0302612	0	0	0	0	0	0	0	0	0.00900455	0	0	0	0.00139981	0	0	0	0	0	0	0	0
mut_CANT1	0	0	0	0	0	0	0	0	0	0.00086009	0	0	0.134219	0.0424561	0	0.0947199	0	0.0124566	0.0193839	0	0	0	0	0	0	0	0	0	0	0	0	0	0	0	0	0	0	0.00969108	0.0284163	0	0
mut_CARD11	0	0	0	0	0	0	0	0	0	0	0	0	0	0	0	0	0	0	0.0725868	0	0	0	0	0	0	0	0	0	0	0.0209972	0	0	0	0	0	0	0	0	0	0	0
mut_CASP3	0.00692682	0	0	0	0	0	0	0	0	0	0	0	0	0	0	0	0	0	0	0	0	0	0	0	0	0	0	0	0	0	0	0	0	0	0	0	0	0	0	0	0
mut_CASP8	0	0	0	-0.0207443	0	0	0	0	0	0	0	0	0	0	0	0	0	0	0	0	-0.0427273	-0.0392704	0	0	0	-0.106223	0	0	0	0	0	0	-0.0147347	-2.41887e-05	-0.208165	-0.192615	-0.270167	-0.0739851	0	0	0
mut_CASP9	0	0	0	0	0	0	0	0	0	0	0	0	0	0	0	0	0	0	0	0	0	0	0	0	0	0	0	0	0	0	0	0	0	0	0	0	0	0	0.0172105	0	0
mut_CBFA2T3	0	0	0	-0.105992	0	0	0	0	0	0	0	0	0	0	0	0	0	0	0	0	0	0	0	0	0	0	0	0	0	0	0	0	0	0	0	0	0	0	0	0	0
mut_CBFB	0	0	0	0	0	0	0	0	0	0	0	0	0	0	0	0.0939245	0	0	0	0	0	0	0	0	0	0	0	0	0	0	0	0	0	0	0	0	0	0.0279536	0	0	0
mut_CBL	0	0	0	0.0150394	0	0	0	0	-0.00175758	0	0	0	0	0	0	0.173512	0	0	0	0	0	0	0	0	0	0	0	0	0	0.00331493	0	0	0.0327076	0	0	0	0	0	0	0	0
mut_CBLB	0	0	0	0	0	0.00962017	0	0	0	0	0	0	0	0	0	0	0	0	0.0511505	0	0	0	0	0	0	0	0	0	0	0	0	0	0	0	0	0	0	0	0.00892218	0	0
mut_CBLC	0	0	0	0	0	0	0.0257552	0	0	-0.0268166	0	0	0	0	-0.00453416	0	0	0	-0.0438237	-0.0561127	0	0	0	0	0	0	0	0	0	-0.0124333	0	0	0	0	0	0	0	0	-0.0583398	0	0
mut_CCDC6	0	0	0	0	0	0	0	0.0180368	0	0	0	0	0	0	0	0	0	0	0	0	0	0	0	0.0479276	0	0	0	0	0	0	0	0	0.121704	0	0	0	0	0	0	0	0
mut_CCNB1IP1	0.0511679	0	0	0	0	0	0	0	0	0	0	0	0	0	0	0.0551129	0	0	0	0	0	0	0	0	0	-0.0995344	0	0	0	0	0	0	0	0	-0.153303	0	0	0	0	0	0
mut_CCNC	0	0	0	0	0	0	0	0	0	0	0	0	0	0	0	0	0	-0.0822826	0	-0.108936	-0.18088	0	0	0	0	0	0	0	0	0	0	0	0	0	0	-0.054298	0	0	0	0	0
mut_CCND1	0	0	0	0	0	0	0	0	0	0.107388	0	0	0	0	0	0	0	0	0	0	0	0	0	0	0	0	0	0	0	-0.0893944	0	0	0	0	0	0	0	0	0	0	0
mut_CCND3	0.0952881	0	0	0	0	0	0	0	0	0	0	0.00277749	0	0	0	-0.112677	0	0	0	0	0	0	0	0	0	0	0	0	0	0	0	0	0	0	0	0	0	0	0.0159298	0	0
mut_CCNE1	0	-0.210916	0	0	0	0	0	0	0	-0.01905	0	0	0	0	0	0	0	0	0	0.0231571	0	0	0	0	0	0	0	0	0	0	0	0	0	0	0	0	0	0	0	0	0
mut_CCR4	0	0	0	0	0	0	0	0	0	0	0	0	0	0	0	0	0	0	-0.122164	-0.302195	0	0	0	0	-0.198609	0	0	0	0	0	0	0	0	0	0	0	0	0	0	0	0
mut_CCR7	0	0	0	0	0	0	0	0	0	0	0	0	0	0	0	0	0	0	0	0	0	0	0	0	0	0	0	0	0	0	0	0	-0.0686286	0	0	0	0	0	0	0	0
mut_CD209	0	0	0	0	0	0	0	0	0	0.0423273	0	0	0	0	0	0	0	0	0.0013214	0.0305591	0	0.0903192	0	0	0	0	0	0	0	0	0	0	0	0	0	0	0	0	0	0	0
mut_CD274	0	0	0	0	0	0	0	0	0	0	0	0	0.106116	0	0	0	0	0	0	0	0	0	0	0	0	0	0	0	0	0	0	0	0	0	0	0	0	0	0	0	0
mut_CD28	0	0	0	-0.00169716	0	-0.0781241	0	0	0	0	0	0	0	0	0	0	0	-0.182688	0	-0.33494	-0.0629432	-0.0815615	0	0	0	0	0	-0.000323463	0	0	-0.0796665	0	0	0	0	0	0	0	-0.0865984	0	0
mut_CD74	-2.57721e-05	0	0	0	0	0	0	0	0	0	0	0	0	0	0	0	0	0	0	0	0	0	0	0	0	0	0	0	0	0	0	0	0	0	0	0	0	0	0	0	0
mut_CD79A	0	0	0	0	0	0	-0.023288	0	0	0	0.0489648	0	0	0	0	0	0	0	0	0	0	0	0	0	0	0	0	0	0	0	0	0	0	0	0	0	0	0	0	0	0
mut_CD79B	0	0	0	0	0	0	0	0	0	0	0	0	0	0	0	0	0	0	0	0	0	0	0	0	0	0	0	0	0	0	0	0	0	-0.0215888	0	-0.0249815	-0.00702479	0	0	0	0
mut_CDC73	0	0	0	0	0	0	-0.00181451	0	0	0	0	0	0	0	0	0	0	0	0	0	0	0	0	0	0	0	0	0	0	0	0	0	0	0	0	0	0	0	0	0	0
mut_CDH1	0	0	0	0	0	0	0	0	0	0	0	0	0	0	0	0	0	0	-0.000628769	0	0	0	0	0	-0.000736218	0	0	0	0	0	0	0	0	-0.0111544	0	0	0	0	0	0.0375349	0
mut_CDH10	0	0	0	0	0	0	0	0	0	0.0132361	0	0	0	0	0	0.0145452	0	0	0	0	0	0	0	0	0	0	0	0	0	0	0	0	0	0	0	0	0	0	0	0	0
mut_CDH11	0	0	0	0	0	0	0	0	0	0	0	0	0	0	0.0390558	0	0	0	0	0	0	0	0	0	0	0	0	0	0	0	0	0	0	0	0	0	0	0	0	0	0
mut_CDH17	0	0	0	0	0	0	0	0	0	0	0	0	0	0	0	0	0	0	-0.0210783	-0.0634332	0	0	0	0	0	0	0	0	0	0	0	0	0	0	0	0	0	0	0	0	0
mut_CDK4	0	0	0	-0.0281519	0	0	0	0	0	-0.00722858	0	0	0	0	0	0	0	0	0	0	0	0	0	0	0	0	0	0	0	-0.00171182	0	0	0	0	0	0	0	-0.158404	0	0	0
mut_CDK6	0	0	0	0	0	0	0	0	0	-0.0703214	0	0	0	0	0	0	0	0	-0.145624	0	0	0	0	0	0	0	0	0	0	0	0	0	0	0	0	0	0	0	0	0	0
mut_CDKN1A	0	0	0	0	0	0	0	0	0	0	-0.0158594	0	0	0	0	0	0	0	0	0	0	0	0	0	0	0	0	0	0	0	0	0	0	0	0	0	0	0	0	0	0
mut_CDKN1B	-0.147819	0	0	0	0	0	0	0	0	0.08805	0	0	0	0	0	0	0	0	0	0	-0.0236589	0	0	0	0	0	0	0	0	-0.0725589	0	0	-0.4596	-0.0947002	0	-0.179184	-0.0939544	0	0	0	0
mut_CDKN2A	0	0	0	0	0	0	0	0	0	0	0	0	-0.0464636	0	0	0	0	0	0	0	0	0	0	0	0	0	0	0	0	0	0	0	-0.0465772	0	0	0.0954354	0	0	-0.0725557	0	0
mut_CDKN2C	-0.000922955	0	0	0	0	0	0	0	0	0	0	0	0	0	0	0	0	0	0	0	0	0	0	0	0	0	0	0	0	0	0	0	0	0	0	0	0	0	0	0	0
mut_CDX2	0	0	0	-0.0417162	0	0	0	0	0	0	0	0	0.0684975	0	0	0	0	0	0	0	0	0	0	0	0	0	0	0	0	0	0	0	0.00730437	0	0	0	0	0	0	0	0
mut_CEBPA	-0.169944	0	0	0	0	-0.416354	0	0	0	0	0	0	0	0	0	0	0	0	0	0	0	0	0	0	0	0	0	0	0	0	0	0	0.0177565	0	0	0	0	0	0	0	0
mut_CEP89	0	0	0	0	0	0	0	0	0	0	0	0	0	0	0	0	0	0	0	-0.112122	0	0	0	0	0	0	0	0	0	0	0	0	0	0	0	0	0	0	0	0	0
mut_CHCHD7	0	0.00641935	0	0	0	0	0	0	0	0	0	0	0	0	0	0	0	0	0	0	0	0	0	0.0654942	0	0	0	0	0	0	0	0	0	0	0	0	0	0	0	0	0
mut_CHD2	0	0	0	0	0	0	0	0	0	0.00823494	0	0	0	0	0	0	0	0	0	0	0	0	0	0	0	0	0	0	0	0.0362482	0	0	0	0	0	0	0	0	0	0	0
mut_CHST11	0	0	0	0	0	0	0	0	0	0	0	0	0	0	0	0	0	0	0	0	0	0	0	0	0	0	0	0	0	0	0	0	0	0	0	0.0721306	0	0	0	0	0
mut_CIC	0	0	0	0	0	0	0	0	0	0	0	0	0	0	0	0	0	0	-0.156468	-0.0476782	0	0.0199822	0	0	0	0	0	0	0	0	0	0	0	0	0	0	0	0	0	0	0
mut_CIITA	0	0	0	0	0	0	0	0	0	0	0	0	0	0	0	0	0	-0.0083838	-0.0301654	0	0	0	0	0	0	0	0	0	0	-0.00456193	0	0	0	-0.0462554	0	-0.0488106	-0.0598836	0	0	0	0
mut_CLIP1	0	0	0	0	0	0	0	0	0	0	0	0	-0.0114466	0	0	0	0	0	0	0	0	0	0	0	0	0	0	0	0	0	0	0	0	0	0	0	0	-0.00839672	-0.0119264	0	0
mut_CLP1	0	0	0	0	0	0	0	0	0	0	0	0	0	-0.000180883	0	0	0	0	0	0	0	0.124432	0	0	0	0	0	0	0	0	0	0	0	0	0	0	0	0	0	0	0
mut_CLTC	0	0	0	0	0	0	0	0	0	0	0	0	0	0	0	0	0	0	0	0	0	0	0	0	0	0	0	0	0	0	0	0	-0.0774807	0	0	0	0	0	0	0	0
mut_CNBD1	0	0	0	0	0	0	0	0	0	0	0	0	0	0	0	0	0	0	0	-0.0338901	-0.0171747	0	0	0	0	0	0	0	0	0	0	0	0	0	0	0	0	0	0	0.0464608	0
mut_CNBP	0	0	0	0	0	0	0	0	0	0	0	0	0	0	0	0	0	0	0	0	0	0	0	0	0	0	-0.0316309	0	0	0	0	0	-0.282027	0	0	0	0	0	0	0	0
mut_CNOT3	0	0	0	0.0120188	0	0	0	0	0	0	0	0	0	0	0	0	0	0	0	0	0	0	0	0	0	0	0	0	0	0	0	0	0	0	0	0	0	0	0	0	0
mut_CNTNAP2	0	0	0	0	0	0	0	0	0	0	0	0	0	0	0	0	0	0	0	0	0	0	0	0	0	0.0112447	0	0	0	0	0	0	0	0	0.0222943	0.0841484	0.0234712	0	0	0	0
mut_CNTRL	0	0	0	0	0	0	0	0	0	0.100368	0.0469871	0.116566	0.0243061	0	0	0.000398522	0.0131369	0	0	0	0	0.144927	0.00422568	0	0	0	0	0	0.0513519	0	0	0	0	0	0	0	0	0	0.0749571	0	0
mut_COL1A1	0	0	0	0	0	0	0	0	0	0	0	0	0	0	0	0	0	0	0	0	0	0	0.0290837	0	0	0	0	-0.0388223	0	0	0	0	0	0	0	0	0	0	0	0	0
mut_COL2A1	0	0	0	0	0	0	0	0	0	0	0	0	0	0	-0.0209027	0	0	0	0	0	0	0	0	0	0	0	0	0	0	0	0	0	0	0	0	0	0	0	0	0	0
mut_COL3A1	0	0	0	0	0	0	0	0	0	0	0	0	0.0345562	0	0	0	0	0	0	0	0	0	0	0	0	0	0	0	0	0	0	0	0	0	0	0	0	0	0	0	0
mut_COX6C	0.112883	0	0	0	0	0	0	0	0	0	0	0	0	0	0	0	0	0	0	0	0	0	0	0	0	0	0	0	0	0	0	0	0	0	0	0	0	0	0	0	0
mut_CPEB3	0.0606317	0	0	0	0	0	0	0	0	0	0	0	0	0	0.106823	0	0	0	0	0	0	0	0	0	0	0	0	0	0	0	0	0	0	0	-0.00916512	0	0	0	0	0	0
mut_CREB3L1	0.0126484	0	0	0	0	0	0	0	0	0	0	0	0	0	0	0	0	0	0	-0.0832532	0	0	0	0	0	0	0	0	0	0.0131288	0	0	0	0	0	0	0	0	0.000392029	0	0
mut_CREB3L2	0	0.00935098	0	0	0	0	0	0	0	0	0	0	0	0	0	0	0	0	0.146279	0.154647	0	0	0	0	0	0	0	-0.0382088	0	0	0	0	0	-0.00998497	0	0	0	0	0	0	0
mut_CREBBP	0	0	0	0	0	0	0	0	0	-0.0824313	-0.0842348	0	0	-0.0018059	0	0	0	0	0	-0.0465125	0	0	0	0	0	0	0	0	-0.0491419	-0.00805268	0	0	0	0	-0.0136107	0	0	0	0	0	0
mut_CRNKL1	0	0	0	0.0270302	0	0	0	0	0	0.0993426	0	0	0	0	0	0	0	0	0.141416	0.103592	0.0533814	0	0	0	0	0	0	0	0	0.185248	0	0	0	0	0	0	0	0	0	0	0
mut_CRTC1	0	0	0	0	0	0.0897088	0	0	0	0	0	0	0	0	0	0	0	0	0	0	0	0	0	0	0	0	0	0	0	0	0	0	0	0	0	0	0	0	0	0	0
mut_CRTC3	0	0	0	0	0	0	0	0	0	0	0	0	0	0	0	0	0	0	0	-0.027155	0	0	0	0	0	0	0	0	-0.144412	-0.102174	0	0	-0.322352	-0.0420691	0	0	0	0	0	0	-0.0202685
mut_CSF1R	0	0	0	0	0	-0.00214115	0	0	0	0	0	0	0	0	0	0	0	0	0	-0.0891617	0	0	0	0	0	0	0	-0.118057	0	0	0	0	0	0	0	0.0876845	0	0	0	0	0
mut_CSF3R	0	0	0	0	0	0	0	0	0	0	0	0	0	0	0	0	0	0	0	-0.0049486	0	0	0	-0.0499793	0	0	0	0	0	0	0	0	0	0	0	0	0	0	0	0	0
mut_CSMD3	0	0	0	0	0	0	0	0	0	0.0408723	0	0	0	0	0	0.000601832	0	0	0	0	0.0486277	0	0	0	0	0	0	0.0557958	0	0	0	0	0	0	0.0275688	0.0448225	0	0.0353471	0.00733719	0	0
mut_CTCF	0	0	0	0	0	0	0	0	0	0	0	0	0	0	0	0	0	0	0	0	0	0	0	0	0	0	0	0	0	0	0	0	0	0	0.0052165	0	0	0	-0.0194657	0	0
mut_CTNNA2	0	0	0	0	0	0	0	0	0	0.0419208	0.0336883	0	0	0	0	0.0715404	0	0	0	-0.0155046	0	0	0	0	0	0	0	0	0	0	0	0	0.144165	0	0	0	0	0	0	0	0
mut_CTNNB1	-0.0121535	0	0	0.00199224	0	0	0	0	0	0	0	0	0	0	0	0	0	0	0	0	0	0	0	0	0	0	0	0	0	0	0	0	0	0	0	0	0	0	0	0	0
mut_CTNND1	0	0	0	0	0	0	0	0	0	0	0	0	0	0	0	0	0	0	0	0	0	0.0731651	0	0	0	0	0	0	0	0	0	0	0	0	0	0	0	0.0353749	0	0	0
mut_CTNND2	0	0	0	0	0	0	0	0	0	0	0	0	0	0	0	0	0	0	0	0	0	0	0	0.040896	0	0	0	0	0	0	0	0	0.0585984	0	0	0	0	0	0	0	0
mut_CUL3	0	0	0	0	0	0	-0.027401	0	0	0	0	0	0	0	0	0	0	0	0	0	0	0	0	0	0	0	0	0	0	0	0	0	0	0	0	0	0	0	0	0	0
mut_CUX1	0	0	0	0	0	0	0	0	0	0	0	0.023096	0	0	0	0	0	0	0	0	0	0.0180312	0	0	0	0	0	0	0	0	0	0	0	0	0	0	0	0	0.0592736	0	0
mut_CYLD	0	0	0	0	0	0	0	0	0	0	0	0	0	0	0	0	0	0	0	0.124271	0	0	0	0	0	0	0	0	0	0	0	0	0	0	0	0	0	0	0	0	0
mut_CYP2C8	0	0	0	0	0	0	0	0	0	0	0	0	0	0	0	0	0	0	0	0	0	0	0	0	0	0	0	0	0	0	0	0	0	0	0	0	0	0	-0.00953779	0	0
mut_CYSLTR2	0	0	0	-0.103599	0	0	0	0	0	0	0	0	0	0	0	-0.0113857	0	0	0	0	0	0	0	0	0	0	0	0	0	0	0	0	0	0	0	0.0903042	0	0	0	0	0
mut_DAXX	0	0	0	0	0	0	0	0	0	0	0	0	0	0	0	0	0	0	0	0	0	0.0084383	0.00301835	0.00579464	0	0	0	0	0	0	0	0	0	0	0	0	0	0.0664724	0	0	0
mut_DCAF12L2	0	0	0	0	0	0	0	0	0	0.0522149	0	0	0	0	0	0	0	0	0	0	0	0.0143901	0	0	0	0	0	0	0	0	0	0	0	0	0	0	0	0	0.0230123	0	0
mut_DCC	0	0	0	0	0	0	0	0	0	0.0631071	0	0	0	0	0	0	0	0	0	0.0149479	0	0	0	0	0	0	0	0	0	0	0	0	0	0	0	0	0	0	0	0	0
mut_DCTN1	0.0141279	0	0	0	0	0	0	0	0	0	0	0	0	0	0	0	0	0	0.0114217	0	0	0	0	0	0	0	0.003994	0	0	0	0	0	0	0	0	0	0	0	0	0	0
mut_DDB2	0	0	0	0	0	0	0	0	0	0.00411815	0	0	0	0	0	0	0	0	-0.251645	0	0	0	0	0	0	0	0	0	0	0	0	0	0	0	0	0	0	0	0	0	0
mut_DDR2	0	0	0	0	0	0	-0.0596925	0	0	-0.000843062	0	0	0	0	0	0	0	0	0	0	0	0	0	0	0	0	0	-0.00757669	0	0	0	0	0	0	0	0	0	0	0.0254287	0	0
mut_DDX3X	0.0107376	0	0	0	0	0	0	0	0	0	0	0.0188636	0	0	0	0	0	0	0	0	0	0	0	0	0	0	0	0	0	0	0	0	0	-0.000761307	0	0	0	0	0	0	0
mut_DDX6	0	0	0	0	0	0	0	0	0	0	0	0	0	0	0	0	0	0	0	0	0	0	0	0	0	0	0	0	0	0	0	0	0.183608	0.0390481	0.0703046	0	0	0	0	0	0
mut_DICER1	0	0	0	0	0	0	0	0	0	0	0	0	0	0	0	0	0	0	0.0118125	0	-0.0411822	0	0	0	0	0	0	0	0	0	0	0	0	0	0	0	0	0	0	0	0
mut_DNAJB1	0	0	0	0	0	0	0	0	0	0	0	0.0545807	0	0	0	0	0	0	0	-0.0541433	0	0	0	0	0	0	0	0	0	0	0	0	0	0	0	0	0	0	0	0	0
mut_DNM2	-0.0181695	0	0	0	0	0	0	0	0	0	0	0	0	-0.0409953	0	0	0	0	0	0	0	0	0	0	0	0	0	0	0	0	0	0	0	0	0	0	0	0	0	0	0
mut_DNMT3A	0	0	0	0	0	0	0	0	0	0	0	0	0	0	0.0033022	0.00136165	0	0	0	0.0287877	0	0	0	0	0	0	0	0	0	0	0	0	0.10243	0	0	0	0	0	0	0	0
mut_DROSHA	0	0	0	0	0	0	0	0	0	0	0	0	0	0	0	0	0	0	0	0.0202194	0	0	0	0	0	0	0	0	0	0.0214766	0	0	0	0	0	0	0	0	0.00571439	0	0
mut_EBF1	-0.0314148	0	0	0	0	0	0	0	0	0	0	0	0	0	0	0	0	0	0	0	0	0	0	0	0	0	0	0	0	0.0227542	0	0	0	0	0	0	0	-0.014741	0	0	0
mut_ECT2L	0	0	0	0	0	0	0	0	0	0	0	0	0	0	0	0	0	0	0	0	0	0	0	0	0	0	0	0	0	0	0	0	0	0	0	0	0	0	-0.00413197	0	0
mut_EED	0	0	0	0	0	0	0	0	0	0	0	0	0	0	0	0	0	0	0	0	0	0	0	0	0	0	0	0	0	0	0	0	0	0	0	0	0	0	0	0	0.0397749
mut_EGFR	0	-0.0196048	0	0	0	0	0	0	0	0	0	0	0	0	0	0	0	0	-0.105628	-0.0319299	-0.0925929	0	0	0	0	0	0	0	0	0	0	0	0	0	0	0	0	0	0	0	0
mut_EIF1AX	0	0	0	0	0	0	0	0	0	0.23951	0.463393	0	0	0	0	0	0	0	0	0	0	0	0	0	0	0	0	0	0	0	0	0	0	0	0.139097	0	0	0	0	0	0
mut_EIF3E	0	0	0	0	0	0	0	0	0	-0.105445	0	0	0	0	0	0	0	0	0	0	0	0	0	0.0276769	0	0	0	0	0	0	0	0	0	0	0	0	0	0	0	0	0
mut_ELF3	0	0	0	0	0	0	0	0	0	0	0	0	0	0	0	0	0	0	0	0	0	0	0	0	0	-0.0101719	0	0	0	0	0	0	0	0	-0.000993884	-0.00418109	0	0	0.0114655	0	0
mut_ELF4	0.000508756	0	0	0	0	0	0	0	0	0	0	0	0	0	0	0	0	0	0	0	0	0	0	0	0	0	0	0	0	0	0	0	0	0	0	0	0	0	0	0	0
mut_ELK4	0	0	0	0	0	0	0	0	0	0	0	0	0	0	0	0	0	0	0	0	0	0.0245523	0	0	0	0	0	0	0	0	0	0	0	0	0	0	0	0.201617	0.019336	0	0
mut_ELL	0	0	0	-0.00418909	0	0	0	0	0	0	0	0	0	0	0	0	0	0	0	0	0	0	0	-0.0913713	0	0	0	0	0	0	0	0	0	0	0	0	0	0	0	0	0
mut_ELN	0	0	0	0	0	0	0	0	0	0	0	0	0	0	0	0	0	0	0	-0.0501456	0	0	0	0	0	0	0	0	0	0	0	0	0	0	0	0	0	0	0	0	0
mut_EML4	0	0	0	0	0	0	0	0	0	0	0	0	0	0	0	0	0	0	0	0	0	0	0	0	0	0	0	0	0	0	0	0	0	0	0	0	0	0	0.000856016	0	0
mut_EPAS1	0	0	0	0	0	0	0	0	0	0	0	0	0	0	0	0	0	0.0267677	0	0	0	0	0	0	0	0	0	0	0	0	0	0	0	0	0	0	0	0	0	0	0
mut_EPHA3	0	0	0	0	0	0	0	0	0	-0.00883912	0	0	0	0	0	0	0	0	-0.0180554	-0.00561521	0	0	0	0	0	0	0	0	0	0	0	0	0	0	0	0	0	0	0	0	0
mut_EPHA7	0	0	0	0	0	0	0	0	0	0	0	0	0	0	0	0	0	0	0	0	0	0.00819534	0	0	0	0	0	0	0	0	0	0	0	0	0	0	0	0	0	0	0
mut_EPS15	0	0	0	0	0	0.173387	0	0	0	0	0	0	0	0	0	0	0	0	0	0	0	0	0	0	0	0	0	0	0	0	0	0	0	0	0	0	0	0	0	0	0
mut_ERBB2	0	0	0	0	0	0	0	0	0	0	0	0	0	0	0	0	0	0	-0.00168749	-0.0146022	0	0.0172714	0	0	0	0.0219936	0	0	0	-0.0114405	0	0	0	0	0.00812662	0	0	0	0	0	0
mut_ERCC3	0	0	0	0	0	0	0	0	0	0	0	0	0	0	0	0	0	0	0	0.157469	0	0	0	0	0	0	0	0	0	0	0	0	0	0	0	0	0	0.12163	0.0566955	0	0
mut_ERCC4	0	0	0	0	0	0	0	0	0	0	0	0	0	0	0	0	0	0	0	-0.0884319	0	0	0	0	0	0	0	0	0	0	0	0	0	0	0	0	0	0	0	0	0
mut_ERCC5	0	0	0	0	0	0	0	0	0	0	0.020619	0	0	0	0	0	0	-0.0866959	0	0	0	0.0081707	0	0	0	0	0	0	0	0	0	0	0	0	0	0	0	0	0.0573858	0	0
mut_ERG	0	0	0	0	0	0	0	0	0	0	0	0	0	0	0	-0.12825	0	0	-0.143272	0	0	0	0	0	0	0	0	0	0	0	0	0	0	0	0	0	0	0	0	0	0
mut_ESR1	0	0	0	0	0	0	0.0684999	0	0	0	0	0	0.0215548	0	0	0	0	0	0	0	0	0	0	0	0	0	0	0	0	0	0	0	0	0	0	0	0	0	0	0	0
mut_ETNK1	0	0	0	0.0741197	0	0	0	0	0	0	0	0	0	0	0	0	0	0	0	0	0	0.051605	0.13901	0	0	0	0	0	0	0	0	0	0	0	0	0	0	0	0	0	0
mut_ETV1	0	0	0	0	0	0	0	0	0	0	0	0	0	0	0	0	0	0	0	-0.221712	-0.0813816	0	0	0	-0.0688942	0	0	0	0	0	0	0	0	0	0	0	-0.00984041	0	0	0	0
mut_ETV4	-0.276325	0	0	0	0	0	-0.048728	0	0	0	0	0	-0.0584211	0	0	0	0	0	0	0	0	0	0	0	0	0	0	0	0	0	0	0	0	0	-0.0454981	0	0	0	0	0	0
mut_ETV5	0	0	0	0	0	0	0	0	0	0	0	0	0	0	0	0	0	0	0	0	0	0	0	0	-0.0516339	0	0	0	0	0.0116427	0	0	0	0	0	0	0	0	0	0	0
mut_EWSR1	0	0	0	0	0	0	0	0	0	0.0966558	0	0	0.125186	0	0	0	0	0	0	0	0	0	0	0	0	0	0	0	0	0.0303466	0	0	0	0	0.010371	0	0	0	0	0	0.057243
mut_EXT2	0	0	0	0	0	0	0	0	0	0	0	0	-0.068884	0	0	0	0	0	0	-0.0279334	0	0	0	0	0	0	0	0	0	0	0	-0.0481929	-0.00697588	0	0	-0.0170149	0	0	-0.00934067	0	0
mut_EZH2	0.0352107	0	0	0	0	0	0	0	0	0	0	0	0	0	0	0	0	0	0	0	0	0	0	0	0	0	0	0	0	0.00192178	0	0	0	0	0	-0.160563	-0.00183871	0	0.01671	0	0
mut_EZR	0	0	0	0.00292462	0	0	0	0	0	0	0	0	0	0.0295063	0	-0.010674	0	0	0	0	0	0	0	0	0	0.0850195	0	0	0	0	0	0	0	0	0	0	0	0	0	0	0
mut_FAM131B	0	0	0	0	0	0	0	0	0	0.0101481	0	0	0	0	0	0	0	0	0	0	0	0	0	0	0	0	0.175564	0	0	0	0	0	0	0	0	0.131646	0	0	0	0	0
mut_FAM135B	0	0	0	0	0	0	0	0	0	0.0118145	0	0	0	0	0	0	0	0	0.00135401	0	0	0	0.0439189	0	0	0	0	0	0	0	0	0	0	0	0	0	0	0	0.0591166	0	0
mut_FAM46C	0	0	0	0	0	0.0472868	0	0	0	0	0	0	0	0	0	0	0	0	0	-0.0917353	0	0	0	0	0	-0.0058852	0	0	0	0	0	0	0	0	-0.164886	0	0	0	0	0	0
mut_FAM47C	0	0	0	0	0	0	0	0	0	0	0	0	0	0	0	0.000700838	0	0	0	0	0	0	0	0	0	0	0	0	0	0.0422516	0	0	0.0633912	0	0	0	0	0	0	0.0670131	0
mut_FANCA	0	0	0	-0.0226052	0	0	-0.0056487	0	0	0	0	0	0	0	0	0	0	0	0	0	0	0	0	0	0	0	0	0	0	0	0	0	-0.00874366	0	0	0	0	0	0	0	0
mut_FANCC	0	0	0	0	0	0	0	0	0	0.0202091	0.0304212	0	0.0238207	0	0	0.0711552	0	0	0	0.00896145	0	0	0	0	0	0	0	0	0	0.120809	0	0	0.00117664	0	0	0	0	0	0.000285206	0	0
mut_FANCD2	0	-0.0241897	0	0	0	0	0	0	0	0	0	0	0	0	0	-0.00143479	0	0	0	0	0	0	0	0	0	0	0	0	0	0	0	0	-0.011106	0	0	0	0	0	0	0	0
mut_FANCE	0	0	0	0	0	0	0	0	0	0	0	0	0	0	0	0	0	0	0	0	0	0	0	0	0	0	0	0	-0.000527702	0	0	0	0	0	0	0	0	0	0	0	0
mut_FANCF	0	0	0	0	0	0	0	0	0	0	0	0	0	0	0	0	0	0	0	0	0	0	0	0	0	0	0	0	0	0	0	0	0	0	0	0.0554931	0	0.113973	0	0	0
mut_FAS	0	0	0	0	0	0	0	0	0	0	0	0.0345937	0.101597	0	0	0	0	0	0	0	0	0	0	0	0	0	0.0524262	0	0	0	0	0	0	0	0	0	0	0	0.0120699	0	0
mut_FAT1	0	0	0	0	0	0	0	0	0	-0.0491452	-0.00559827	0	0	0	0	0	0	0	0	0	0	0	0	0	0	0	0	0	0	0	0	0	0	-0.0129081	-0.0191248	-0.0531747	0	0	0	0	0
mut_FAT3	0	0	0	0	0	0	0	0	0	0	0	0	0	0	0	0	0.0468556	0	0	-0.00311109	0	-0.0129871	0	0	0	0	0	0	0	0	0	0	-0.0465292	0	0	0	0	0	0	0.0081627	0
mut_FAT4	0	0	0	0	0	0	0	0	0	0	0	0	0	0	0	0	0	0.00141793	0	0	0	0	0	0	0	0	0	0	0	0	0	0	0	0	0	0	0	0	0	0	0
mut_FBLN2	0	0	0	0	0	0	0	0	0	0	0	0	0	0	0	-0.00314421	0	0	-0.103549	0	-0.0487388	0	0	0	0	0	0	0	0	-0.0150081	0	0	0	0	0	0	0	0	0	0	0
mut_FBXW7	0	0.0282606	0	0	0	0	0	0	0	0	0	0	0	0	0	0	0	0	0	0	0	0	0	0	0	0	0	0	0.024312	0	0	0	0	0	0	0	0	0	0	0	0
mut_FCGR2B	0	0	0	0	0	0	0	0	0	0	0	0	0	0	0	0	0.0297442	0	0	0	0	0	0	0.00527299	0	0	0	0	0	0	0	0	0	0	0	0	0	0	0	0	0
mut_FCRL4	0	0	0	0	0	0	0	0	0	0	0	0	0	0	0	0	0	0	0	0	0	0	0	0	0	0	0	0	0	0	0	0	0	0	0	0	0	0	-0.0102071	0	0
mut_FEN1	0	0	0	-0.152542	0	0	0	0	0	0	-0.0517027	0	0	0	0	0	0	-0.0118836	0	-0.166205	0	0	0	0	0	0	0	0	0	0	0	0	0	0	0	0	0	0	0	0	0
mut_FES	0.00137609	0	0	0	0	0	0	0	0	0	0.00336686	0	0	0	0	0	0	0	0	0	0	0	0	0	0	0	0	0	0	0	0	0	0.00445162	0	0	0	0	0	0	0	0
mut_FEV	0	0.0353142	0	0	0	0	0	0	0	0	0	0.146833	-0.0300832	0	0	0	0	0	0	0	0	0	0	0	0	0	0	0	0	0	0	0	0	0	0	0	0	0	0	0	0
mut_FGFR1	0	0	0	0	0	0	0	0	0	0	0	0	0	0	0	0	0	0	0	0	0	0	0	0	0	0	0	0	0.0701208	0	0	0	0	0	0	0	0	0	0	0	0
mut_FGFR1OP	0	0	0	0	0	0	0	0	0	0	0	0	0	0	0	0	0	0	0	0.000561641	0	0	0	0	0	-0.0478081	0	0	0	0	0	0	-0.0472512	0	-0.0014058	0	0	0	0	0	0
mut_FGFR2	0.0225078	0	0	0	0	0	0	0	0	0	0	0	0	0	0	0	0	0	0	0	0	0	0	0	0	0	0	0	0	0	0	0	0	0	0	0	0	0	0	0	0
mut_FGFR3	0	0	0	0	0	0	0	0	0	0	0	0	0	0	0	0	0	0	0	-0.0214241	0	0	0	0	0	0	0	0	0	0	0	0	0	0	0	-0.099526	0	0	0	0	0
mut_FGFR4	0	0	0	0	0	0	0	0	0	0	0	0	0	0	0	0	0	0	0	0	0	0	0	0	0	0	0	0	0	0	0	0	0	0	0	0	0	0	-0.0190913	0	0
mut_FH	0	0	0	-0.133973	0	0	0.0313759	0	0	0	0.0585397	0	0	0	0	0	0	-0.161066	0	0.0053904	0	0	0	0	0	0	0.0834421	0	0	0.0840202	0	0	0	0	0	0	0	0	0	0	0
mut_FHIT	0	0	0	0	0	0	-0.526776	0	0	0	0	0	0	0	0	0	0	0	0.237968	0.0630541	0	0	0	0	0	0	0	0	0	0.0385354	0	0	0	0	0	0	0	0	0	0	0
mut_FIP1L1	-0.111186	0	0	0	0	0	0	0	0	0	0	0	0	0	0	0	0	0	0	0	0	-0.00582809	0	0	0	0	0	0	0	0	0	0	-0.185805	0	0	0	0	0	0	0	0
mut_FKBP9	0	0	0	0	0	0	0	0	0	0	0	0	0	0	0	0	0	0	0	0	0	0	0	0	0	0	0	0	0	0	0	0	0	0	0	0	0	0	-0.0303514	0	0
mut_FLCN	0	0	0	0	0	0	0	0	0	0	0	0	0	0	0	0	0	0	0	0	0	0	0	0	0	0	0	0	0	0	0	0	0	0	0	0.0334002	0	0	0	0	0
mut_FLI1	0	0	0	0	0	0	0	0	0	-0.104118	0	0.11422	0	0	0	0	0	0	0	0	0	0.0394341	0	0	0	0	0	0	0	0	0	0	0	0	-0.0611682	-0.146002	0	0	0	0	0
mut_FLT3	0.0339199	0	0	0	0	0	0	0	0	0	0	0	0	0	0	0	0	0	0	0	0	0	0	0	0	0	0	0	0	0	0	0	-0.0157352	0	0	0	0	0	0	0	0
mut_FLT4	0	0	0	-6.68608e-05	0	0	0	0	0	0	0	0	0	0	0	0.0669793	0	0	0	0	0	0	0	0	0	0	0	0	0	0	0	0	0	0	0	0	0	0	0	0	0
mut_FNBP1	0	0	0	0.0483211	0	0	0	0	0	0	0	0	0	0	0	0	0	0	0	0	0	0	0	0	0	0	0	0	0	0	0	0	0	0	0	0	0	0	0	0	0
mut_FOXA1	0	0	0	0	0	0	0	0	0	0	-0.0150605	0	0	0	0	0	0	0	0	0	0	0	0	0	0	0	0	0	0	0	0	0	0	0	0	0	0	0	0	0	0
mut_FOXL2	0	0	0	0	0	0	0	0	0	0	0	0	-0.0119044	0	0	0	0	0	0	0	0	0	0	0	0	0	0	0	0	0.068567	0	0	0	0	0	0.00489582	0	0	0	0	0
mut_FOXO1	0	0	0	0	0	0	0	0	0	0.0715255	0.176534	0	0	0	0	0	0	0	0	0	0	0	0	0	0	0	0	0	0	0	0	0	0	0	0	0	0	0	0	0	0
mut_FOXO3	0	0	0	0	0	0	0	0	0	0	0	0	0	0	0	0	0	0	0	0	0	0	0	0	0	0	0	0	0	0	0	0	-0.0216748	-0.0518197	0	0	0	0	0	0	0
mut_FOXO4	0	0	0	0	0	0	0	0	0	0	0	0.0432149	0.121623	0	0	0	0	0.0192523	0	0.166194	0	0	0	0	0	0	0	0	0.110947	0	0	0.0819648	0.319351	0	0	0	0	0	0.00869478	0	0
mut_FOXP1	0.0766009	0	0	0	0	0	0	0	0	0	0	0	0	0	-0.0805696	0	0	0	0	0	0	-0.00940634	0	0	0	0	0	0.0104137	0	0	0	0	0	0	0	0.019284	0	0	0	0	0
mut_FOXR1	0	0	0	0	0	0	0.0116763	0	0	0	0.00010807	0	0	0	0	0	0	0	0	0	0	0	0	0	0	0	0	0	0	0	0	0	-0.125952	0	0	0	0	0	0	0	0
mut_FSTL3	0	0	0	0	0	0	0.170581	0	0	0	0	0	0	0	0	0	0	0	0	0	0	0.0131447	0	0	0	0	0	0	0	0	0	0	0	0	0	0	0	0	0.248131	0	0
mut_FUBP1	0	0	0	0	0	0	0	0	0	0	0	0	0	0	0	0	0	0	-0.0509923	0	-0.00425287	0.0257428	0	0	-0.0749956	0	0	0	0	0	0	0	0.0247067	0	0	0	0	0	0.0064345	0	0
mut_FUS	0	0	0	-0.0809652	0	0	0	0	0	-0.0252292	0	0	0	0	0	0	0	0	0	0	0	0	0	0	0	-0.00429469	0	0	0	0	0	0	0	-0.108257	-0.0304393	0	0	0	0	-0.0427877	0.0643707
mut_GAS7	0	0	0	0	0	0	0	0	0	0	0	0	0	0	0	0	0	0	0	-0.0085924	0	0	0	0	0	0	0	0	0	-0.00387489	0	0	0	0	0	0	0	0	0	0	0
mut_GATA1	0	0	0	0	0	0	0	0	0	-0.0169603	-0.0292364	0	0	0	0	0	0	0	0	0	-0.0628368	0	0	0	0	0	0	0	0	0	0	0	0	0	0	0	0	0	0	0	0
mut_GATA2	0	0	0	0	0	0	0	0	0	0	0	0	0	0	-0.0250811	0	0	0	0	0	0	0	0	0	0	0	0	0	0	0	0	0	0	0	0	0	0	0	0	0	0
mut_GATA3	0	0	0	0	0	0	0.00964577	0	0	0.014906	0	0	0	0	0	0	0	0	0	0	0	0	0	0	0	0	0	0	0	0	0	0	0	0	0	0	0	0	0	0	0
mut_GMPS	0	0	0	0	0	0	0	0	0	0	0	0	0	0	0	0	0	0	0.0287488	0.0370796	0	0	0	0	0	0	0	0	0	0	0	0	0	0	0	0	0	0	0	0	0
mut_GNA11	0	0	0	0	0	0	0	0	0	0.00585963	0	0	0	0	0	0	0	0	0	0	0	0	0	0	0	0	0	0	0	0	0	0	0	0	0	0	0	0	0	0	0
mut_GNAQ	0	0	0	0	0	0	0	0	0	0	0	0	0	0	0	0	0	0	0	0	0	0.0593978	0	0	0	0	0	0	0	0	0	0	0	0	0	0	0	0	0	0	0
mut_GNAS	0	0	0	0	0	0	-0.0269033	0	0	0	0	0	0	0	0	0	0	0	0	-0.038652	0	0	0	0	0	0	0	-0.0430937	0	0	0	0	0	0	0	0	0	0	0	0	0
mut_GOLGA5	0	0	0	0.0584524	0	0	0	0	0	-0.0678894	0	-0.00676139	0	0	0	0	0	0	0	0.00646614	0	-0.0349709	0	0	0	0	0	-0.150907	0	0	0	0	0	0	0	0	0	0	0	0	0
mut_GOPC	0	0	0	0	0	0	0	0	0	0	0	0	0	0	0	0	0	0	0	0	0	0	0	0	0	0	0	0	0	0	0	0	0.114649	0	0	0	0	0	0	0	0
mut_GPC3	0	0.118122	0	0	0	0	0	0	0	0	0	0	0	0	0	0	0	0	0.058848	0.139431	0	0	0	0	0	0	0.0390146	0	0	0	0	0	0	0	0	0	0	0	0	0	0
mut_GPC5	0	0	0	-0.205137	0	0	0	0	0	-0.0179445	0	0.015318	0	0	0	0	0	0	0	0	0	0	0	0	0	0	0	0	0	0	0	0	0	0	-0.0300719	-0.0147783	0	0	0.0502089	0	0
mut_GPHN	0	0	0	0	0	0	0.0743069	0	0	0.000507569	0.00175658	0.00834516	0	0	0	0.00477713	0	0	0	0	0	0	0	0	0	0	0	0	0	0	0	0	0	0	0	0	0	0	0.0535587	0	0
mut_GRIN2A	0	0	0	0	0	0	0	0	0	0	0	0	-0.102702	0	0	0	0	0	0	-0.0159722	0	0	0	0	0	0	0	0	0	0	0	0	-0.00111142	0	0	0	0	0	0	0	0
mut_GRM3	0	0	0	0.00122615	0	0	0	0	0	-0.0160369	0	0	0	0	0	0	0	0	0	0	0	0	0	0	0	0	0	0	0	-0.0148342	0	0	0.0286072	0	0	0	0	0	0	0	0
mut_H3F3A	-0.0584371	0	0	0	0	0	0	0	0	0	0	0	0	0	0	0	0	-0.529208	-0.00109499	-0.115569	0	0	0	0	0	0	0	0	0	0	0	0	0	0	0.0453278	0.162003	0	0	0	0	0
mut_H3F3B	0	0	0	0	0	0	0	0	0	0	0	0	0	0	0	0	0	0	-0.0770045	0	0	0	0	0	0	0	0	0	0	0	0	0	-0.254786	0	0	-0.217934	0	0	0	0	0
mut_HERPUD1	0	0	0	0	0	0	0	0	0	0	0	0	0	0	0	0	0	0	0	0	0.00436266	0	0	0	-0.0845388	0	0	0	0.0036185	0	0	0	0	0	0	0	0	0	0	0	0
mut_HEY1	0	0	0	0	0	0	0	0	0	0	0	0	-0.376702	0	-0.161668	0	0	0	0	0	0	0	0	0	0	0	0	0	0	0	0	0	-0.00345197	0	0	0	0	0	-1.64668e-05	0	0
mut_HIF1A	0	0	0	0	0	0	0	0	0	-0.0349975	0	0	0	0	0	0	0	0	0	0	0	0	0	0	0	0	0	0	0	0	0	0	0	0	0	0	0	0	0	0	0
mut_HIP1	0	0	0	0	0	0	0	0	0	0	0	0	0	0	0	0	0	0	0	0	0	0	0	0	0	0	0	0	0	0	0	0	0.0672457	0	0	0	0	0	0	0	0
mut_HIST1H3B	0	0	0	0	0	0	0	0	0	0	0	0	0.00327945	0	0	0.0413969	0	0	0	0	0	0	0	0	0	0	0	0	0	0	0	0	0	0	0	0	0	0.039221	0.0799459	0	0
mut_HIST1H4I	0	0	0	0	0	0	0	0	0	0	0.0256732	0	0	0	0	0	0	0	0	0	0	0	0	0	0	0	0	0	0	0	0	0	0	0	0	0	0	0	0	0	0
mut_HLA.A	-0.00704461	0	0	0	0	0	0	0	0	0	0	0	0	0	0	0	0	0	-0.00486899	0	0	0	0	0	0	0	0	0	0	-0.000726761	0	0	0	0	0	0	0	0	0	0	0
mut_HLF	0	0	0	0	0	0	0.0865489	0	0	0	0	0	0	0	0	0	0	0	0	0	0	0	0	0	0	0	0	0	0	0	0	0	0	0	-0.0605067	-0.06944	0	0	-0.0378974	0	0
mut_HMGA1	0	0	0	0	0	0	0	0	0	0	0	0	0	0	0	0	0	0	0	0	0	0.19053	0	0	0	0	0	0	0	0	0	0	0	0	0	0	0	0	0.0279575	0	0
mut_HMGA2	0	0	0	0	0	0	0	0	0	0	0	0	0	0	-0.0253226	0	0	0	0	0	0	0	0	0	0	0.187782	0	0	0	0	0	0	0	0	0.333949	0	0	0	-0.121534	0	0.039922
mut_HNF1A	0	0	0	0	0	0	-0.00110558	0	0	0	0	0	0	0	0.0157012	0	0	0	0	0	0	0	0	0	0	0	0	0	0	0	0	0	0.0029085	0	0	0	0	0	0	0	0
mut_HNRNPA2B1	0	0	0	0.318829	0	0	-0.0144976	0	0	0	0	0	0	0	0	-0.123878	0	0.0581482	0	0.204307	0.0249821	0	0	0	0	0	0	0	0	0	0	0	0	0	0	0	0	0	0.104228	0	0
mut_HOXA11	0	0	0	0	0	0	0	0	0	0	0	0	0	0	0	0	0	0	0	0.0214433	0	0	0	0	0	0	0	0	0	0	0	0	0	0	0	-0.0235134	0	0	0	0	0
mut_HOXA13	0	0	0	0	0	0	0	0	0	0	0	0	0	0	0	0	0	0	0	-0.164104	0	0	0	0	0	0	0	0	0	0	0	0	0	0	0	0	0	0	0	0	0
mut_HOXC11	0	0	0	-0.156726	0	0	0	0	0	0	0	0	0	0	0	0	0	0	-0.153676	-0.221568	0	0	0	0	0	0	0	0	0	0	0	0	0	0	0	0	0	0	0	0	0
mut_HOXC13	-0.00995106	0	0	0	0	0	0	0	0	0	0	0	0	0	0	0	0	0	0	-0.129948	0	0	0	0	0	0	0	0	0	0	0	0	-0.104756	0	0	0	0	0	0	0	0
mut_HOXD11	0	0	0	0	0	0	0	0	0	0	0	0	0	0	0	0	0	0	0	0.0895244	0	0	0	0	0	0	0	0	0	0	0	0	0	0	0	0	0	0	0	0	0
mut_HOXD13	0	0	0	0	0	0	0	0	0	0	0	0	0	0	0	0	0	0	0.123744	0.255721	0	0	0	0	0	0	0	0	0	0	0	0	0	0	0	0	0	0	0	0	0
mut_HRAS	0	0	0	0	0	0	0	0	0	0.00528479	0	0	0	0	0	0	0	0	0.0102199	0	0	0	0	0	0	0	0	0	0	0	0	0	0	0	0	0	0	0	0.0494252	0	0
mut_ID3	0.0451401	0	0	0	0	0	0	0	0	0	0	0	0	0	0	0	0	0	0	0	0	0.0425684	0	0	0	0	0	0	0	0.0329321	0	0	0.210643	0	0	0	0	0	0	0	0
mut_IDH1	0	0.0369426	0	-0.0486544	0	0	0	0	0	0	0	-0.104495	-0.000820383	0	0	0	0	0	0	-0.0937079	-0.152377	0	0	0	0	0	0	0	0	0	0	0	0	0	0	0	0	0	-0.1447	0	-0.316108
mut_IGF2BP2	0	0	0	0	0	0	0	0	0	0	0	0	0	0	0	0	0	0	0	0	0	0	0	0	0	0	0	0	0	0	0	0	0	0	0	0	0	0	0.0144878	0	0
mut_IKBKB	0	0	0	0	0	0	0	0	0	0	0	0	0.00332122	0	0	0	0	0	0	0	0	0	0	0	0	0	0	0	0	0	0	0	0	0	0	0	0	0	0	0	0
mut_IKZF1	0	0	0	0	0	0	0	0	0	0	0	0.000660734	0	0	0	0.0248562	0	0	0	0	0	0	0	0	0	0	0	0	0	0	0	0	0	0	0	0	0	0	0.0306012	0	0
mut_IL2	0	0	0	0	0	0	-0.112685	0	0	0	0	0	0	0	0	0	0	0.0101543	0	0	0	0	0	0	0	0	0	0	0	0	0	0	0	0	0	0	0	0	0	0	0
mut_IL21R	0	0	0	0	0	0	-0.0680093	0	0	0	0	0	0	0	0	0	0	0	0	0.134941	0.0163907	0	0	0	0	0	0	0	0	0	0	0	0	0	0	0	0	0	0	0	0
mut_IL6ST	0	0	0	0	0	0	0	0	0	0	0	0	0	0	0	0	0	0	0	0	0	0	0	0	0	0	0	-0.0100818	0	0	0	0	-0.0197654	0	0	0	0	0	0	0	0
mut_IL7R	0	0	0	0	0	0	0	0	0	0	0	0	0	0	0	0	0	0	0	0	0	0	0	0	0	0	0	0	0	0	0	0	0	0	0	0	0	0	0.0634799	0	0
mut_IRF4	0	0	0	0	0	0	0	0	0	0	0	0	0	0	0	0	0	0	0	-0.0151194	0	0.0111726	0	0	0	0	0	0	0	0	0	0	0	0	0	0	0	0	0	0	0
mut_IRS4	0	0	0	0	0	0	0.0119778	0	0	0	0	0	0	0	0.0117629	0	0	0	0	0	0	0.0334131	0	0	0	0	0	0	0	0	0	0	0	0	0	0	0	0	0	0	0
mut_ISX	0	0	0	0	0	0	0	0.126123	0	0	0	0	0	0	0	0	0	0	0	0	0	0.00179972	0	0	0	0	0	0	0	0	0	0	0	0	0	0	0	0	0	0	0
mut_ITGAV	0	0	0	0	0	0	0	0	0	0	0	0	0	0	0	0	0	0	0	0	0	0	0	0	0	0	0	0	0	0	0	0	0	0	0.0217191	0	0	0	-0.0506382	0	0
mut_ITK	0	0	0	0	0	0	-0.0517088	0	0	0	0	0	0	0	0	0	0	0	0	0.0147887	0	0	0	0	0	0	0	0	0	0	0	0	0	0	0	0	0	0	0	0	0
mut_JAK2	0	0	0	0	0	0	0	0	0	0	0	0	0	0	0	0	0	0	0	0	0	0	0	0	0	0	0	0	0	0	0	0	0	0	0	0	0	0	0.0810055	0	0
mut_JAK3	0	0	0	0	0	0	0	0	0	0	0	0	0.182406	0	0	0	0	0	0	-0.0212864	0	0.00161172	0	0	0	0	0	0	0	0	0	0	0	0	0	0	0	0	0.0445688	0	0
mut_JAZF1	0	0	0	0	0	0	0	0	0	0	0	0	0	0	0	0	0	0	0	0	0	0	0	0	0	0	0	0	0	0	0	0	-0.00154616	0	0	0	0	0	-0.0048602	0	0
mut_JUN	0	0	0	0	0	0	0	0.565906	0	0.0414162	0	0	0	0	0	0	0	0	0	0	0	0	0	0	0	0	0	0	0	0	0	0	0	0	0	0	0	0	0	0	0
mut_KAT6A	0	0	0	0	0	0	0	0	0	0	0	0	0	0	0.0175862	0	0	0	0	0	0	0.00755389	0.00422908	0	0	0	0	0	0	0	0	0	0	0	0	0	0	0	0	0	0
mut_KAT6B	0.0195487	0	0	0	0	0	0	0	0	0	0	0	0	0	0	0	0	0	0	0	0	0	0	0	0	0	0	-0.0149307	0	0	0	0	0	0	0	0	0	0	0	0	-0.015052
mut_KAT7	0	0	0	0	0	0	0	0	0	0	0	0	0	0	0	0	0	0	0	0	0	0	0	0	0	0	0	0	0	0.0767712	0	0	0	0	0	0	0	0	0	0	0.114605
mut_KCNJ5	0	0	0	-0.0907803	0	0	0	0	0	0	0	0	0	0	0	0	0	0	0	-0.140642	-0.056802	0	0	0	0	0	0	0	0	0	0	0	0	0	0	-0.0169646	0	0	0	0	0
mut_KDM5A	0	0	0	0	0	0	0	0	0	0	0	0	0	0	0	0	0	0	0	0	0	0	0	0	0	0	0	0	0	0	0	0	0	0	-0.0585079	0	0	0	0.0211257	0	0
mut_KDM5C	0	0	0	0	0	0	0	0	0	0	0	0	0	0	0	0	0	0	0	0	0	0	0	0	0	0	0	0	0	0	0	0	-0.0316712	0	0	0	0	0	0	0	0
mut_KDM6A	0	0	0	0	0	0	0	0	0	0	0	0	0	0	0	0	0	0	0	0	0	0	0	0	0	0.164501	0	0	0	0	0	0	0	0	0.0480586	0.0668074	0.0143357	0	0	0	0
mut_KDR	0	0	0	0	0	0	0	0	0	0.0149121	0	0	0	0	0	0.130062	0	0	0	0	0	0	0.0108077	0.0765933	0	0	0	0.128635	0	0	0	0	0	0	0	0.0558073	0	0	0	0	0
mut_KDSR	0	0.138598	0	0.439151	0	0	0	0	0	0	0	0	0	0	0	0	0	0.165221	0	0	0	0	0	0	0	0	0	0	0	0	0	0	0	0	0.0128893	0.0545136	0	0.273133	0	0	0.213716
mut_KEAP1	-0.0237651	-0.0817674	0	-0.000769017	0	0	-0.147863	0	0	0	0	0	-0.0750484	0	0	0	-0.0499111	-0.0399858	0	0	0	0	0	0	0	0	0	0	0	0	0	0	0	0	0	-0.00315433	0	-0.0286761	0	0	0
mut_KIAA1549	0	0	0	0	0	0	0	0	0	0	0	0	0	0	0	0	0	0	0	0	0	0	0	0.00150537	0	0	0	0	0	0	0	0	0	-0.00549527	0	-0.0170087	0	0	0	0	0
mut_KIT	0	0	0	0	0	0	0	0	0	-0.0225689	0	0	0	0	0	-0.0735062	0	0	0	0	0	0	0	0	0	0	0	0	0	0	0	0	0	0	0	0	0	0	0	0	0
mut_KLF4	0.0761872	0	0	0	0	0	0	0	0	0	0.128386	0.213001	0	0	0.0313788	0	0	0	0	0	0	0	0	0	0	0	0.0487157	0	0	0	0	0	0	0	0	0	0	0	0	0	0.0714677
mut_KLF6	0	0	0	0	0	0	0	0	0	0.00204721	0.0226261	0	0	0	0	0	0	0	0	0.122676	0.229164	0	0	0	0	0.167178	0	0	0	0	0	0	0	0.00146545	0.130037	0.153037	0.195094	0	0	0	0
mut_KLK2	0	0	0	0	0	0	0	0	0	0	0	0	0	0	0	0	0	0	-0.00481672	0	0	0	0	0	-0.034455	0	-0.0474887	0	0	0	0	0	0	0	0	0	0	0	0.023026	0	0
mut_KMT2A	0	0	0	0	0	0	0	0	0	0.00660261	0	0	0	0	0	0	0	0	0	0	0	0	0	0	0	0	0	0	0	0	0	0	0	0	0	0	0	0	0	0	0
mut_KMT2D	0	0	0	0	0	0	0	0	0	-0.000310519	0	0	0.0406814	0	0	-0.0176764	0	0	0	0	0	0	0	0	0	0	0	0	0	0	0	0	0	0	0	0	0	0	0	0	0
mut_KNSTRN	0.0978708	0	0	0	0	0	0	0	0	0	0	0	0.179022	0	0	0	0	0	0	0	0	0	0	0	-0.286257	0	0	0	0	0	0	0	0.237905	0	0	0.258243	0.0021647	0	0	0	0
mut_KRAS	0	0	0	0.296389	0	0	0.178899	0	0	0.0271808	0	-0.303409	0	0	-0.177591	0.00493363	0	0.182741	0.176917	0.185156	0.30021	-0.212189	0	0	0	0	0	0	0	0	0	0	0.0720598	0.154299	0.0747446	0.183448	0.12386	0	-0.220209	-0.119527	0
mut_KTN1	0	0	0	0	0	0.187053	0	0	0	0	0	0	0	0	0	0	0	0	0	0	0	0	0	0	0	0	0	0	0	-0.0236594	0	0	0	0	0	0	0	0	-0.0123876	0	0
mut_LARP4B	0	0	0	0	0	0	-0.170098	0	0	0	0	0	0	0	0	0	0	0	0	0	0	0	0	0	0	0	0	0	0	0	0	0	0	0	0	0	0	0	0	0	0
mut_LASP1	0	-0.146481	0	0	0	0	0	0	0	0	0	0	-0.00165268	0	0	-0.110529	0	0	0	0	0	0	0	0	0	0	0	0	0	-0.0621561	0	0	0	0	0	0	0	0	-0.0481874	0	0
mut_LCK	0	0	0	0	0	0	0	0	0	0	0	0	0	0	0	0	0	0	0	0.0776415	0	0	0	0	0	0	0	0	0	0	0	0	0	0	0	0	0	0	0	0	0
mut_LCP1	-0.0170655	0	0	0	0	0	0	0	0	-0.0690048	0	0	0	0	0	0	0	0	0	0	0	-0.00887247	0	0	0	0	0	0	0	0	0	0	-0.0447087	0	0	0	0	0	0	0	0
mut_LEF1	0	0	0	0	0	0	0.169847	0	0	0.0835592	0	0	0.0216048	0	0	0.129018	0	0	0.0706609	0.000152267	0	0	0	0	0	0.05717	0	0.293107	0.0521827	0.157692	0	0.205056	0.206877	0.0635489	0.201172	0.210431	0.253859	0.0620057	0	0	0
mut_LEPROTL1	-0.142374	0	0	0	0	0	0	0	0	0	0	0	0	0	0	0	0	-0.225216	-0.392586	-0.290722	0	0	0	0	0	0	0	0	0	0	0	0	0	0	0	0	0	0	0	0	0
mut_LIFR	0	0	0	0	0	0	0	0	0	0	0	0	0	0	0	0	0	0	0	0.0374316	0	0	0	0	0	0	0	0	0	0	0	0	0	0	0	0	0	0	0.0260598	0	0
mut_LMNA	0	0	0	0	0	0	-0.10183	0	0	-0.00810348	0	0	0	0	0	0	0	0	0	0	0	0	0	0	0	0	0	0	0	0	0	0	0	0	0	0	0	0	0	0	0
mut_LMO1	0	0	0	0	0	0	0	0	0	0	0	0	0	0	0	0	0	0	0	0	0	0	0	0	0	0	0	0	0	0	0	0	0	0	0	0	0	0	0.0520436	0	0
mut_LMO2	0	0	0	0	0	0	0	0	0	0	0	-0.153558	0	0	0	0	0	0	0	0	0	-0.0371802	0	0	0	0.095791	0	0	0	0	0	0	0	0	0	0	0	0	-0.0883693	0	0
mut_LPP	-0.0557793	0	0	0	0	0	0	0	0	0	0.00597602	0	0	0	0	0	0	0	0	0	0	0	0	0	0	0	0	0	0	0	0	0.00263779	0	0	0	0	0	0	0	0	0
mut_LRIG3	0	0	0	0	0	0	0	0	0	0	0	0	0.0296774	0	0	0.0365647	0	0	0	-0.021035	0	0	0	0	0	0	0	0	0	0	0	0	0	0	0	0	0	0	0	0	0
mut_LRP1B	0	0	0	0	0	0	0	0	0	0.0226509	0.00167575	0	0	0	0	0	0	0	0.0133899	0.0365446	0.0102265	0	0	0	0	0	0	0	0	0	0	0	0	0	0	0	0	0	0	0	0
mut_LSM14A	0	0	0	0	0	0	0	0	0	0	0	0	0	0	0	0	0	0	0	0	0	-0.000563222	0	-0.143141	0	0	0	0	0	0	0	0	0	0	0	0	0	0	0	0	0
mut_LYL1	0	0	0	0	0	0	0	0	0	0	0	0	0	0	0	0	0	0	0	0	0	0	0	0	0	0	0	0	0	0	-0.0160107	0	0	0.0303139	0	0	0	0	0.0448005	0	0
mut_LZTR1	0	0	0	0	0	0	0	0	0	-0.0142181	0	0	0	0	0.0555979	0	0	0	0	0	0	0	0	0	0	0	0	0	0	0	0	0	0	0	0	0	0	0	0.031605	0	0
mut_MAF	0	0	0	0	0	0	-0.0787916	0	0	-0.0732793	0	0	0.109468	0	0	0	0	0	0	0.0395462	0	0	0	0	0	0	0	0	0	0	0	0	0	0	0	-0.0257711	-0.120093	0	0	0	0
mut_MAFB	0	0	0	0	0	-0.273868	-0.105872	0	0	0	0	0	0	0	0	0	0	0	0	0	0	0	0	0	0	0	0	-0.0257376	0	0	0	0	0	0	0	0	0	0	0	0	0
mut_MALT1	0	0	0	0	0	0	0	0	0	0	0	0	0	0	0	0	0	0	0	0	0	0	0	0	0	0	0	-0.00694335	0	0	0	0	0	0	0	0	0	0	0	0	0
mut_MAML2	0.00104533	0	0	0	0	0	0	0	0	0	0	0	0	0	0	0	0	0	0	0	0	0	0	0	0	0	0	0	0	0	0	0	0	0	0	0	0	0	0	0	0
mut_MAP2K1	0	0	0	0	0	0	0	0	0	-0.111526	0	0	0	0	0	0	0	0	0	0	0	-0.0513052	0	0	0	0	0	0	0	-0.00654089	0	0	-0.136518	0	0	0	0	0	-0.0402757	0	0
mut_MAP2K2	0	0	0	0	0	0	0	0	0	0	0	0	0	0	0	0	0	0	0	0	0	0	0	0	0	0	0	0	0	0	0	0	-0.0156038	0	0	0	0	0	0	0	0
mut_MAP2K4	0	0	0	0	0	0	0	0	0	0.0404835	0	0	0	0	0	0	0	0.0726234	0.132543	0.0542766	0.100341	0	0	0	0	0	0	0	0	0	0	0	0	0	0	0	0	0	-0.0174824	0	0
mut_MAP3K1	0	0	0	0	0	0	0	0	0	0	0	0	0	0	0	0	0	0	0	0	0	0	0	0	0	-0.0677926	0	0	0	0	0	0	0	-0.0589458	-0.0674295	-0.0158701	0	0	0.0161583	0	0
mut_MAP3K13	0	-0.0227427	0	0	0	0	0	0	0	0	0	0	0	0	0	0	0	0	0	0	0	0	0	0.056783	0	0	0	0	0	0	0	0	0	0	0	0.0343171	0	0	0	0	0
mut_MAPK1	0.0121566	0	0	0	0	0	0	0	0	0	0	0.00424715	0.173529	0	0	0	0	0	0	0	0	0.00994191	0	0	0	0	0	0	0	0	0	0	0	0	0	0	0	0	0	0	0
mut_MAX	0	0	0	0	0	0	0	0	0	0	0	0	0	0	0	0	0	0	0	0	0	0	0	0	0	0	0	0	0	0	0	0	0	0	0	-0.00431115	0	0	0	0	0
mut_MB21D2	0	0	0	0	0	0	0	0	0	0	0.0636844	0	0	0	0	0	0	0	0	0	0	0	0	0	0	0	0	0	0	0	0	0	0	0	0	0	0	0	0	0	0
mut_MDM2	0	0	0	0	0	0	0	0	0	0	0	0	0	0	0	0	0	0	0	-0.0209045	0	0	0	0	0	0	0	0	0	0	0	0	0	0	0	0	0	0	0	0	0
mut_MDS2	0	0	0	0	0	0	0	0	0	0	0	0	0	0	0	0	0	0	0	0	0	0	0	0	0	0	0	0.125816	0	0	0	0	0	0	0	-0.18626	-0.205084	0	0	0	0
mut_MECOM	0	0	0	0	0	0	0	0	0	-0.116703	-0.0603751	0	0	0	0	0	-0.00489147	0	0	-0.060816	0	-0.0421558	0	0	0	0	0	0	0	0	0	0	0	0	0	0	0	-0.0244354	-0.146263	0	0
mut_MED12	0	0	0	0	0	0	-0.0470367	0	0	0	0	0.0168379	0	0	0	0	0	0	-0.0679252	-0.0375186	0	0.0391409	0	0	0	0	0	0	0	0	0	0	0	0	0	0	0	0	0.0200445	0	0
mut_MEN1	0	0	0	0	0	0	0	0	0	0	0	0	0	0	0	0	0	0	0	0	0	0	0	0	0	0	0	0	0	0.0139272	0	0	0	0	0	0	0	0	0	0	0
mut_MET	0.000549445	0	0	-0.0182983	0	0	0	0	0	0	0	0	0	0	-0.0411997	0	0	0	0	0	0	0	0	0	0	0	0	0	0	0	0	0	0	0	0	0	0	0	0	0	0
mut_MGMT	0	0	0	0	0	0	0	0	0	0	0	0	0	0	0	0	0	0	0	0	0	0	0	0	0	0	0	0	0	0	0	0	0	0	0	-0.0328687	-0.00257445	0	0	0	0
mut_MKL1	0	0	0	0	0	0	0	0	0	0	0	0	0	0	0	0	0	0	-0.0384158	0	0	0	0	0	0	0	0	-0.00916018	0	0	0	0	0	0	0	0	0	0	0	0	0
mut_MLH1	0	0	0	0	0	0	0	0	0	0	0	0	-0.0594908	0	0	0	0	0	0	0	0	0	0	0	0	0	-0.0521997	0	0	0	0	0	0	0	0	0	0	0	0	0	0
mut_MLLT1	0	0	0	0.00412508	0	0	0	0	0	0	0	0	0	0	0	0	0	0.0754294	0	0.107755	0	0	0	0	0	0	0	0	0	0	0	0	0	0	0	0	0	0	0	0	0
mut_MLLT10	0	0	0	-0.0463168	0	0	0	0	0	0	0	0	0	0	0	0	0	0	0	0	-0.105169	0	0	0	0	-0.0407629	0	0	0	0	0	0	0	0	-0.0682871	-0.00274961	0	0	-0.00115946	0	0
mut_MLLT3	0	0	0	0	0	0	0	0	0	0	0	0	0	0	0	0	0	0	0.0672575	0.0125895	0	-0.0614193	0	0	0	0	0	0	0	0	0	0	0	0	0	0	0	0	0	0	0
mut_MLLT6	0	0	0	0	0	0	0	0	0	0.11505	0.0603643	0	0	0	0	0	0	0	0	0	0	0	0	0	0	0	0	0	0	0	0	0	0	0	0.0748009	0.0293406	0	0	0	0	0
mut_MN1	0	-0.04663	0	0	0	0	-0.0712521	0	0	0	0	0	-0.0215781	0	0	0	0	0	0	0	0	0	0	0	0	0	0	0	0	0	0	0	-0.0652104	0	0	-0.00334976	0	0	0	0	0
mut_MNX1	0	0	0	0	0	0	0	0	0	-0.0846267	0	0	0	0	0	0	0	0	0	0	0	0	0	0	0	0	0	0	0	0	0	0	0	0	0	-0.0153021	0	0	0.00545527	0	0
mut_MPL	0	0	0	0	0	0	0	0	0	0	0	0	-0.0298332	0	0	0	0	0	0	0.0212729	0	0	0	0	0	0	0	0	0	0	0	0	0	0	0	0	0	0	0	0	0
mut_MSH2	0.0450127	0	0	0	0	0	0	0	0	0	0	0	0	0	0	0	0	0	0	0.0145109	0	-0.0245892	0	0	0	0	0	0	0	0	0	0	0	0	0	0	0	0	0	0	0
mut_MSH6	0	-0.0316283	0	0	0	0	0	0	0	0	0	0	-0.00763394	0	-0.0879813	0	0	0	0	0	0	0	0	0	0	0	0	-0.0106436	0	0	0	0	0	0	0	0	0	0	0	0.0229644	0
mut_MSI2	0	0	0	0	0	0	0	0	0	0	0	0	0.0627481	0	0	0	0	0	0	0	0	0	0	0	0	0	0	0	0	0	0	0	0	0	0	0.112353	0	0	0	0	0
mut_MSN	0	0	0	0	0	0	0	0.0423248	0	0	0	0	0	0	0	0	0	0	0	0	0	0	0	0	0	0	0	0	0	0	0	0	0.0382572	0	0	0	0	0	0	0	0
mut_MTCP1	0	0	0	0	0	-0.0494067	0	0	0	0	0	0	0	0	0.0167122	0	0	0	0	0	0	0	0	0	0	0	0	0	0	0	0	0	0	0	0	0	0	0	0	0	0
mut_MTOR	0	0	0	0	0	0	0	0	0	0	0	0	0	0	0	0	0	0	0	0	0	0	0	0	0	0	0	-0.0012346	0	0	0	0	0	0	0	0	0	0	0	0	0
mut_MUC1	0	0	0	0	0	0	0	0	0	0	0	0	0	0	0	0.0635212	-0.0660756	0	0.020448	0	0	0	0	0	0	0	0	0	0	0	0	0	0	0	0	0	0	0	0	0	0
mut_MUC4	0	0	0	0	0	0	0	0	0	0	0	0	0	0	0	0	0	0	0	0	0	0	0	0	0	0	0	0	0	-0.0594077	0	0	0	0	0	0	0	0	0	0	0
mut_MUTYH	0	0	0	0	0	0	0	0	0	0	0	0	0	0	-0.0580836	0	0	0	-0.00182341	0	0	0	0	0	0	0	0	0	0	0	0	0	0	0	0	0	0	0	0	0	0
mut_MYB	0	0	0	0	0	0	0	0	0	-0.0219354	0	0	0	0	0	0	0	0	0	0	0	0.0119435	0	0	0	0	0	0	0	0	0	0	0	0	0	0	0	0	0	0	0
mut_MYC	0	0	0	-0.00556	0	0	0	0	0	-0.000345176	0	0	0	0	0	0	0	0	0	0	0	0	0	0	0	-0.00834348	0	0	0	-0.0225458	0	0	-0.126797	-0.00741132	-0.0697014	0	0	0	0	0	0
mut_MYCL	0	0	0	0	0	0	0	0	0	0	0	0	0	0	0	0	0	0.121918	0	0	0	0	0	0	0	0	0	0	0	0	0	0	0	0	0.0932812	0	0	0	-0.133233	0	0
mut_MYCN	0	0	0	0	0	0	0	0	0	0	0	0	0	0	0	0	0	0	0	0	0	0.0923145	0	0	0	0	0	0	0	0	0	0	0	0	0	0	0	0.029284	0.0504957	0	0
mut_MYH11	0	-0.033476	0	0	0	0	0	0	0	0	0	-0.0203325	-0.053984	0	-0.0144269	0	0	0	0	0	0	-0.00812788	0	0	0	0	0	0	0	0	0	0	0	0	0	0	0	0	-0.0660818	0	0
mut_MYH9	0	-0.00209638	0	0	0	0	0	0	0	0	0	0	0	0	0	0	0	0	0	0	0	0	0	0.00253271	0	0	0	0	0	0	0	0	-0.0651209	-0.000584183	0	0	0	0	0	0	0
mut_MYO5A	0	0	0	0	0	0	0	0	0	0	0	0	0	0	0	0	0	0	0	-0.0421983	0	0	0	0	0	0	0	0	0	0	0	0	0	0	0	0	0	0	0	0	0
mut_MYOD1	0	0	0	0	0	0	0	0	0	0	0	0	0	0	0.00799822	0	0	0	0	0	0	0.0598209	0	0	0	0	0	0	0	0	0	0	0	0	0	0	0	0	0.0856839	0	0
mut_N4BP2	0.0552736	0	0	0	0	0	-0.0500459	0	0	0.0116179	0.201036	0	0	0	0	0	0	0	0	0	0	0	0	0	0	0	0	0	0	0	0	0	0	0	0	0	0	0	0	0.0357383	0
mut_NAB2	-0.0278333	0	0	0	0	0	0	0	0	0	0	0	-0.0402043	0	0	0	0	0	0	0	0	-0.00143984	0	0.0840513	0	0	0	0.0073405	0	0	0	0	0	0	0	0	0	0	0	0	0
mut_NBEA	-0.0562265	-0.00753901	0	0	0	0	0	0	0	-0.0127274	0	0	0	0	-0.0201553	-0.00861291	0	0	0	-0.0141146	0	0	0	0	0	0	0	0	0	0	0	0	-0.061075	0	0	0	0	0	0	0	0
mut_NBN	0	0	0	0	0	0.0241049	0	0	0	0	0	0	0.00604486	0	0	0	0	0	0.00869152	0.0303936	0	0	0	0	0	0	0	0	0	0	0	0	0	0	0	0	0	0	0	0	0
mut_NCKIPSD	0	0	0	-0.144118	0	0	-0.0656538	0	0	0	0	0	-0.0945643	0	0	0	0	-0.00974356	0	0	0	0	0	0	0	0	0	0	0	0	0	0	0	0	0	0	0	0	0	0	0
mut_NCOA1	0	0	0	0	0	0	0	0	0	0	0	0	0	0	0	0	0	0	0	0	0	0	0	0	0	0	0	0	0	0	0	0	0	0	0	0	0	0	-0.00216201	0	0
mut_NCOA2	0	0	0	0	0	0	0	0	0	0	0	0.0332725	0.0116357	0	0.00342519	0	0	0	0	0	0	0	0	0	0	0	0	0	0	0	0	0	0	0	0	0	0	0	0.0372117	0	0.0130236
mut_NCOA4	0.043171	0	0	0	0	0	0	0	0	0	0	0	0	0	0	0	0	0	0	-0.0333356	0	0	0	0	0	0	0	0	0	0.0810759	0	0	0	0	0	0	0	0	0	0	0
mut_NCOR1	0	0	0	0	0	0	0	0	0	-0.000373347	0	0	0	0	0	0	0	0	0	0.0645653	0	0	0.0433813	0	0	0	0	0	0	0	0	0	0	0	0	0	0	0	0	0	0
mut_NCOR2	0	0	0	0	0	-0.0162374	0	0	0	0	0	0	0	0	-0.00207026	0	0	0	0	0	0	0	0	0	0	0	0	0	0	0	0	0	0	0	0	0	0	0	-0.0158669	0	0
mut_NDRG1	0	0	0	0	0	0	0	0	0	0	0	0	0	0	0	0	0	0	0	0.0750439	0.152186	0	0	0	0	0	0	0	0	-0.0146027	0	0	-0.137813	0	0	0	0	0	0	0	0
mut_NF1	0.000130314	0	0	0	0	0	0	0	0	0	0	0	0	0	0	0	0	0	0	0	0	0	0	0	0	0	0	0	0	0	0	0	0	0	0	0	0	0	0.000253242	0	0
mut_NF2	0	0	0	-0.0738027	0	0	0	0	0	-0.129954	-0.0921357	0	0	0	0	0	-0.0613469	-0.162275	0	-0.0405071	0	0	0	0	-0.0714864	0	0	0	0	-0.0149218	0	0	-0.0130835	0	0	0	0	0	0	0	0
mut_NFATC2	0	0	0	0	0	0	0	0	0	0	0	0	0	0	0	0	0	0	0	0.0247338	0	0	0	0	0	0	0	0	0	0	0	0	-0.0360405	0	0	-0.00148592	0	0	0	0	0
mut_NFE2L2	0	0	0	0	0	0	0	0	0	0	0	0	0	0	0	0	0	0	0	0.00161896	0	0	0	0	0	0	0	0	0	0	0	0	0	0	0	-0.0672416	0	0	0.055433	0	0
mut_NFIB	0	0	0	0	0	0	0	0	0	0	7.40249e-05	0	0	0	0	0	0	0	0	0	0	0	0	0	0	0	0	-0.0813311	0	0	0	0	-0.0776287	0	-0.040961	0	0	0	0	0	0
mut_NFKB2	-0.0947002	0	0	0	0	0	0	0	0	0	0	0	0.0305201	0	0	0	0	0	0	0	0	0	0	0	0	0	0	0	0	0	0	0	0	0	0	0.019084	0	0	0	0	0
mut_NFKBIE	0	0	0	0	0	0	0	0	0	0	0	0	0	0	0	0.182561	0	0	0	0	0	0	0	0	0	0	0	0	0	-0.0123208	0	0	0	0	0	0	0	0.222212	0	0	0
mut_NIN	0	0	0	0	0	0	0	0	0	-0.000723317	0	0	0	0	0	0	0	0	0	0	0	0	0	0	0	0	0	0	0	0	0	0	0.0853101	0	0	0	0	0	0.00663917	0	0
mut_NKX2.1	0	0	0	0	0	0	0.0862288	0	0	0	0	0	0.0695748	0.0565982	0	0	0.18981	0	0	0	0	0.109307	0	0	0	0	0	0	0	0	0	0	0	0	0	0	0	0	0.226719	0	0
mut_NONO	0	0	0	0.0899981	0	0	0	0	0	0	0	0	0	0	0	0	0	0	0.253126	0.052675	0	0	0	0	0	0	0	0.00545698	0	0	0	0	0	0	0	0	0	0	0	0	0
mut_NOTCH1	0	0	0	0	0	0	0	0	0	0	0	0	0	0	0	0	0	0	0	0	0	0	0.024127	0	0	0	0	0	0	0	0	0	0	0	0	-0.033238	0	0	0	0	0
mut_NOTCH2	0.0102836	0	0	0	0	0	0	0	0	0	0	0	0	0	0	0	0	0	0	0	0	0	0	0	0	0	0	0	0	0	0	0	-0.0428329	0	0	0	0	0	0	0	0
mut_NPM1	0	0	0	0	0	0	0	0	0	0.0280166	0	0	0	0	-0.139758	0	0	0	0	0	0	0	0	0	0	0	0	0	0	0	0	0	0	0	0	0	0	-0.0980236	0	0	0
mut_NR4A3	0	0	0	0	0	0	0	0	0	0	0	0	0	0	0	0.0291874	0	0	0	0	0	0	0	0	0	0	0	0	0	0	0	0	0	0	0	0	0	0	0.0253738	0	0
mut_NRAS	0	0	0	0.00580572	0	0.0352526	0	0	0	0	0	-0.331908	0	0	-0.145186	0.0728002	0	0	0	0.0301659	0	-0.161151	0	0	0	0	0	0	0	0	0	0	0.089087	0	0	0	0	-0.0691415	-0.240144	0	0
mut_NRG1	0	0	0	0	0	0	0	0	0	0	0	0	0	0	0	0	0	0	0	0.00841318	0	0	0	0	0	0	0	0	0	0	0	0	0	0	0	0	0	0	0.00478689	0	0
mut_NSD1	0	0	0	0	0	0	0	0	0	0.0199694	0	0	0	0	0	0	0	0	0	0	0	0	0	0	0	0	0	0	0	0	0	0	0	0	0	0	0	0	0	0	0
mut_NT5C2	0	0	0	0	0	0	-0.0126408	0	0	0.0144943	0	0	0.0236705	0	0	0	0	0	0	0	0	0	0	-0.0817896	0	0	0	0	0	0	0	0	0	0	0	0	0	0	0	0	0
mut_NTHL1	0	0	0	0	0	0	0	0	0	0	0	0	0	0	0	0	0	0	0	-0.0809108	0	-0.0125914	0	0	0	0	0	0	0	0	0	0	-0.0117645	-0.0533522	0	-0.0188043	0	-0.0287572	0	0	0
mut_NTRK1	0	-0.0353298	0	0	0	0	0	0	0	0	0	0	0	0	0	0	0	0	0	0.0192357	0	0	0	0	0	0	0	0	0	0	0	0	0	0	0	0	0	0	0	0	0
mut_NTRK3	0	0	0	0.0178394	0	0	0.134913	0	0	0	0	0	0	0.0697257	0	0	0	0	0	0	0	0	0	0	0	0	0	0	0	0	0	0	0	0	0	0	0	0	0	0	0
mut_NUMA1	0	0	0	0	0	0	0.0139004	0	0	-0.0483635	-0.0841454	-0.0378654	0	0	0	0	0	0	0	0	0	0	0	0	0	0	0	0	0	0	0	0	0	0.0220532	0	0	0	0	0	0	0
mut_NUP214	0.000835843	0	0	0	0	0	0	0	0	0	0	0	0	0	0	0	0	0	0	0	0	0	0	0	0	0	0	0	0	0	0	0	0	0	0	0	0	0	0	0	0
mut_NUP98	0	0	0	0	0	0	0	0	0	0	0	0	0	0	0	0	0	0	0	0	0	0	0	0	0	0	0	0.0247679	0	0	0	0	0	0	0	0	0	0	0	0	0
mut_NUTM2A	0	0	0	0	0	0	0	0	0	0	0	0	0	0	0	0	0	0	0	0	0	0	0	0	0	0	0	0	0	0	0	0	0	0	0	0	0	0	-0.0125564	-0.00537932	0
mut_NUTM2B	-0.00423545	0	0	0	0	0	0	0	0	0	0	0	0	0	0	0	0	0	0	0	0	0	0	0.000753605	0	0	0	0	0.00654542	0	0	0	0	0	0	0	0	0	0	0	0
mut_OLIG2	0	0	0	0	0	0	0	0	0	0	0	-0.030123	0	0	0	0	0	0	0	-0.169679	0	0	0	0	0	0	0	0	0	0	0	0	0	0	0	0	0	0	-0.0362048	0	0
mut_OMD	0	0	0	-0.129493	0	0	0	0	0	0	0	0	0	0	0	0	0	0	-0.0494536	0	0	0	0	0	0	0	0	0	0	-0.0717995	0	0	0	0	0	0	0	0	0	0	0
mut_PABPC1	0	0	0	0	0	0	0	0	0	0	0	0	0	0	0	0	0	0	0	0	0	0	0	0	0	0	0	0	0	0	0	0	0	0.0140511	0	0.0779323	0	0	0	0	0
mut_PAFAH1B2	-0.0976949	0	0	0	0	0	0	0	0	0	0	-0.0648392	0	0	0	0	0	0	0	0	0	0	0	0	0	0	0	0	0	-0.0865837	0	0	0	0	0	0	0	0	-0.0477642	0	0
mut_PALB2	0.0580662	0	0	0	0	0	0	0	0	0	0	0	0	0	0	0	0	0	0	0	0	0	0	0	0	0	0	0	0	0	0	0	0	0	0	-0.0315707	0	0	0	0	0
mut_PAX3	-0.0123347	0	0	0	0	0	0	0	0	0	0	0	0	0	0	-0.0209538	0	0	-0.0016365	0	0	0	0	0	0	0	0	0	0	0	0	0	0	0	0	0.240065	0	0	0	0	0
mut_PAX5	0	0	0	0	0	0	0	0	0	0	0	0	0	0	0	0	0	0	0	0	0	0.0308604	0.0387478	0.021335	0	0	0	0	0	0	0	0	0	0	0	0	0	0	0	0	0
mut_PAX7	0	0	0	0	0	0	0	0	0	0	0	-0.00795287	0	0	0	0	0	0	0	-0.0196419	0	-0.117272	0	0	0	0	0	0	0	0	0	0	-0.0292202	0	0	0	0	0	-0.116568	0	0
mut_PAX8	0.0711179	0	0	0	0	0	0	0	0	0	0	0	0	0	0	0	0	0	0	0	0	0	0	0	0	0	0	0	0	0	0	0	0	0	0	0	0	0	0	0	0
mut_PBRM1	0	0.0558755	0	0	0	0	0	0	0	2.59401e-05	0	0	0	0	0	0	0	0	0	0	0	0.0298576	0	0	0	0	0	0	0	0	0	0	0	0	0	0	0	0	0.0015329	0	0
mut_PBX1	0	0.0271615	0	0	0	0	0	0	0	0	0	0	0	0	0	0	0	0	0	0	0	0	0	0	0	0	0	0	0	0	0	0	0	0	0	0	0	0	0.00408033	0	0
mut_PCBP1	0	0	0	0	0	0	-0.0370982	0	0	0	0	0	0	0	0	0	0	-0.0777058	0	0	0	0	0	0	0	0	0	0	0	0	0	0	0	0	0	0	0	0	0	0	0
mut_PCM1	0	-0.0065501	0	0	0	0	0	0	0	0	-0.0247961	0	0	0	0	0	0	0	0	-0.0718254	-0.0114341	0	0	0	0	-0.0629345	0	0	0	0	0	0	-0.00700201	0	-0.127974	0	-0.0109237	0	0	0	0
mut_PDCD1LG2	0	0	0	0	0	-0.0536296	0	0	0	0	0	0	0	0	0	0	0	-0.00289945	0	0	0	0.0982413	0	0	0	0	0	-0.073091	0	0	0	0	0	0	0	0	0	0	0	0	0
mut_PDE4DIP	0	0	0	0	0	0	0	0	0	0.00980827	0	0	0	0	0	0	0	0	0	-0.0233765	0	0	0	0	0	0	0	0	0	0	0	0	0	0	0	0	0	0	0	0	0
mut_PDGFRA	0	0.0192439	0	-0.0252803	0	0	0	0	0	0	0	0	0	0	0	0	0.0564497	0	0	0	-0.0226829	0	0	0	0	0	0	0	0	0	0	0	0	0	0	0	0	0	0	0	0
mut_PDGFRB	0	0	0	0	0	0	0	0	0	0.0113698	0	0	0	0	0	0	0	0	0	0	0	0	0	0	0	0	0	0	0	0	0	0	0.0310284	0	0.0197264	0.0210808	0.0236835	0	0	0	0
mut_PER1	0	0	0	0	0	0	0	0	0	0	0	0	0	0	0	0	0	0	0	0	0	0	0	0	0	0	0	0	0	0.00135631	0	0	-0.0191071	0	0	0	0	0	0	0	0
mut_PHF6	0	0	0	-0.0712595	0	0	0	0	0	0	0	0	0	0	0	0.0148473	0	0	0	-0.185336	0	0	0	0	0	0	0	0	0	0	0	0	0	0	0	0	0	0	0	0	0
mut_PICALM	0	0	0	0	0	0	0	0	0	0	0	0.0114294	0	0	0	0	0	0	0	0	0	0	0	0	0	0	0	0	0	0	0	0	-0.0463822	0	0	-0.0239021	-0.0938945	0	0	0	0
mut_PIK3CA	0	-0.00486507	0	0	0	0	0	0	0	0	0	0.0455937	0	0	0	0	0	0	0	0	0	0.0245112	0	0	0	-0.403696	0	0	0	0	0	-0.0522312	-0.375747	-0.226483	-0.381221	-0.132952	-0.116067	0.0385701	0.0354153	0.0634884	0
mut_PIK3CB	-0.00952744	0	0	0	0	0	0	0	0	0	0	0	0	0	0	-0.158066	0	0	0	0	0	-0.0145838	0	0	0	0	0	0	0	0	0	0	0	0	0	0	0	-0.0450181	0	0	0
mut_PIK3R1	0	0	0	0	0	0	0	0	0	0	0	0	0	0	0	0	0	0	0	0	0	0.0157674	0.0108799	0	0	0	0	0	0	0	0	0	-0.000539662	0	0	0	0	0	0	0.0127849	0
mut_PIM1	0	0	0	0	0	0	0	0	0	0	0	0	0	0	0.00141383	0	0	0	0	0	0	0	0	0	0	0	0	0	0	0	0	0	0	0	0	0	0	0	0.0287109	0	0
mut_PLAG1	0	0	0	-0.19428	0	0	-0.0340455	0	0	0	0	0	0	0	0	0	0	0	0	0	0	0	0	0	0	0	0	0	0.0265014	0	0	0	0	0	0	0	0	0	0	0	0
mut_PLCG1	0	0	0	0	0	0	0	0	0	0	0	0	0	0	0	0	0	0	0	0	0	0	0	0	0	0	0	0	0	0	0	0	0	0	0	-0.0071889	0	0	0	0	0
mut_PML	0	0	0	0	0	0	0	0	0	0	0	0	0	0	0	0	0	0	0	0	0	0	0	0	0	0	0	0	0	0	0	0	0	0	0.0114933	0	0	0	0	0	0
mut_PMS1	0	0	0	0	0	0	0	0	0	0	0	0	0	0	0	0	0	0	0	0	0	0	0	0	0	0	0	0.00313269	0	0	0	0	-0.0409602	0	0	0	0	0	0	0	0
mut_PMS2	0	0	0	0.0638639	0	0	0	0	0	0	0	0	0	0	0	0	0	0.0414159	0	0.0212063	0	0	0	0	0	0	0	0	0	-0.00195463	0	0	-0.0186145	0	0	0	0	0	0	0	0
mut_POLE	0	0	0	0	0	0	0.00472156	0	0	0	0	0	0	0	0	0	0	0	0	0	0	0	0	0	0	0	0	0	0	0	0	0	0	0	0	0	0	0	0	0	0
mut_POLG	0	0	0	0	0	0	0	0	0	0	0	0	0	0	0	0.0118946	0	0	0	0	0	0	0.00977524	0	0	0	0	0	0	0	0	0	0.16239	0	0	0	0	0	0.0197275	0	0
mut_POLQ	0	0	0	0	0	0	0	0	0	0	0.0188763	0	0	0	0	0	0	0	0	0	0	0	0	0	0	0	0	0	0	0.00101576	0	0	0	0	0	0	0	0	0	0	0
mut_POT1	0	0	0	0	0	0	0	0	0	0.0842943	0.144424	0	0	0	0	0	0	0	0	0	0	0	0	0	0	0	0	0	0	0	0	0	0	0	0	0	0	0	0	0	0
mut_POU2AF1	0	0	0	0	0	0	0	0	0	0	0	0	0	0	0	0	0	0	0	-0.15046	0	0	0	-0.223833	0	0	0	-0.0220608	0	0	0	0	-0.00390466	0	0	0	0	0	0	0	0
mut_POU5F1	0.0322931	0	0	0	0	0	0	0	0	0.0428264	0	0	0	0	0	0	0	0	0	0	0	0	0	0	0	0	0	0	0	0.117715	0	0	0	0	0	0	0	0	0	0	0
mut_PPARG	0	0	0	0	0	0	0	0	0	0	0	0	0	0	0	0	0	0	0	0	0	0	0	0	0	0	0	0	0	0.0848418	0	0	0	0	0	0	0	0	0	0	0
mut_PPFIBP1	0	0	0	0	0	0	0	0	0	0.0507365	0.0834399	0	0	0	0	0	0	0	0	0	0	0	0	0	0	0	0	0	0	0	0	0	0	0	0	-0.015075	0	0	0	0	0
mut_PPM1D	0	0	0	0	0	0	-0.0114688	0	0	0	0	0	0	0	0	0	0	0	0	0	0	0	0	-0.0959584	0	0	0	0	0	0	0	0	0	0	-0.000117083	0	0	0	0	0	0
mut_PPP2R1A	0	0	0	0	0	0	0	0	0	0	0	0.0013022	0	0	0	0	0	0	0	0	0	0	0	0	0	0	0	0	0	0	0	0	-0.0690524	0	-0.0116133	-0.109551	-0.0339238	0	0.0171293	0	0
mut_PPP6C	0	0	0	0	0	0	0	0	0	0	0	0	0	0	0.00244068	0	0	0	0.00154237	0.11583	0	0	0	0	0	0	0	0	0	0	0	0	0	0	0	0	0	0	0	0	0
mut_PRCC	-0.0827487	0	0	0	0	0	0	0	0	0	0	0	0	0	0	0	0	0	0	0	0	0	0	0	0	0	0	0	0	-0.0819308	0	0	0	0	0	0	0	0	0	0	0
mut_PRDM1	0	0	0	0	0	0	0	0	0	0	0	0	0	0	0	0	0	0	0	0	0	0	0	0	0	0	0	0	0	0	0	0	0	0	0	-0.0980399	0	0	0	0	0
mut_PRDM16	0	0	0	0	0	0	0	0	0	0	0	0	0	0	0	0	0	0	0	0	0	-0.00405852	0	0	0	0	0	0	0	0	0	0	0	0	0	0	0	-0.00970229	0	0	0
mut_PRDM2	0	0	0	0	0	0	0	0	0	0	0	0	0	0	0	0	0	0	0	0.0316672	0	0.0224007	0	0	0	0	0	0	0	0	0	0	0	0	0	0	0	0	0	0	0
mut_PRF1	0	-0.049154	0	0	0	-0.00896462	-0.0162129	0	0	-0.00754103	0	0	0	0	0	0	0	0	0	-0.000858793	0	0	0	0	0	0	0	0	0	-0.00347474	0	0	0	0	0	-0.0304483	0	0	0	0	-0.000113442
mut_PRKACA	0	0	0	0	0	0	0	0	0	0	0	0	0	0	0	0	0	0	0.108565	0	0.0894991	0	0	0	0	0	0	0	0	0	0	0	0	0	0	0	0	0	0	0	0
mut_PRKAR1A	0	0	0	0	0	0	0	0	0	0	0	0	0	0	0	0	0	0	0	0	0	0	0	0	0	0	0	-0.000596869	0	0	0	0	-0.0282138	0	0	0	0	0	0	0	0
mut_PRKCB	0	0	0	0	0	0	0	0.0608549	0	0	0	0.0125003	0	0	0	0	0	0	0	0.12221	0	0	0	0	0	0	0	0	0	0	0	0	0	0	-0.032097	-0.032358	-0.0408661	0	0	0	0
mut_PRPF40B	0	0	0	0	0	0	0	0	0	0	0	0	-0.0506892	0	0	0	0	0	0	0.0257739	0	0	0	0	0	0.0102922	0	0	0	0	0	0	0	0	0.0158573	0	0	0	-0.00665936	0	0
mut_PRRX1	0	0	0	0	0	0	0	0	0	-0.0404714	0	0	0	0	0	0	0	0	0	0	0	0	0	0	0	0	0	0	0	0	0	0	0	0	0	0	0	0	0.0326497	0	0
mut_PSIP1	0	0	0	0	0	0	0	0	0	0	0	0	0	0	0	0	0	0	0	0	0	0	0	0	0	0	0	0	0	0	0	0.0107083	0.0147972	0	0	0	0	0	0	0	0
mut_PTCH1	0	0	0	0	0	0	0	0	0	0	0	0	0	0	0	0	0	0	0	0	0	0	0	0	0	0	0	0	0	0	0	0	-0.00875316	0	0	0	0	0	0	0	0
mut_PTEN	0	0	0	0	0	0	0	0	0	0	0	0	0	0	0	0	0	0	0	0	0	0	0	0	0	0	0	0	-0.0585695	0	0	0	-0.246318	-0.317721	0	-0.415851	-0.482746	0	0	0.188915	0
mut_PTK6	0	0	0	0	0	0	0	0	0	0.021781	0	0	0	0	0	0	-0.270205	0	0	0.0314386	0.0258659	0	0	0	0	0	0	0	0	0	0	0	0	0	0	0	0	0	0	0	0
mut_PTPN11	0	0	0	0.340575	0	0	0.0137017	0	0	0.0208781	0	0	0	0.13635	0	0	0	0	0.114442	0.0841006	0	0	0	0	0	0	0	0	0	0	0	0	0	0	0	0	0	0	0	0	0
mut_PTPN13	0	0	0	0	0	0	0	0	0	0	0	0	0	0	0	0	0	0.0147132	0	0	0	0	0	0	0	0	0	0	0	0	0	0	0	0	0	0	0	0	0	0	0
mut_PTPN6	0	0	0	0	0	0	0	0	0	0	0	0	0	0	0	0.046523	0	0	0	0	0	0	0.00210102	0	0	0	0	0	0	0	0	0	0	0	0	0	0	0	0	0	0
mut_PTPRB	0	0.00233371	0	0	0	0	0	0	0	0	0	0	0	0	0	0	0	0	0	0	0	0	0	0	0	0	0	0	0	0	0	0	0	0	0	0	0	0	0.000664065	0	0.0785285
mut_PTPRC	0	0	0	0	0	0	0	0	0	-0.0697601	-0.00501933	0	0	0	0	0	0	0	0	0	0	0	0	0	0	0	0	0	0	0	0	0	0	0	0	-0.0321953	0	0	0	0	0
mut_PTPRD	0	0	0	0	0	0	0	0	0	0	0	0	0	0	0	0	0	0	0	0	0	0	0	0	0	0	0	0	0	0	0	0	0.0497544	0	0	0	0	0	0	0	0
mut_PTPRK	0	-0.0130918	0	0	0	0	-0.0231272	0	0	0	0	0	0	0	0	0	0	0	0	0	0	0	0	0	0	0	0	0	0	0	0	0	-0.0298169	0	0	0	0	0	0	0	0
mut_PTPRT	0	0	0	0.0162238	0	0	0	0	0	0	0	0	0	0	0	0	0.0570691	0	0	0	0	0	0	0	0	0.0986755	0	0	0	-0.00244603	0	0	0	0	0.0881394	0.0401227	0	0	0	0.0265028	0
mut_PWWP2A	0	0	0	0	0	0	0	0	0	0	0	0	0	0	0	0	0	0	0	0	0	0	0	0	0	0	0	0	0	0	0	0	0.295317	0	0	0	0	0	0	0	0
mut_QKI	0	0	0	0	0	0	0	0	0	0	0	0	0	0	0	0	0	0	0	0	0	0	0	0	0	-0.0280799	0	0	0	0	0	0	0	0	0	-0.0305476	0	0	0	0	0
mut_RABEP1	0	0	0	0	0	0	0	0	0	0	0	0	0	0	0	0	0	0	0	0	0	0	0	0	0	0	0	0	0	-0.00304001	0	0	0	0	0	0.00879945	0	0	0	0	0
mut_RAC1	0	0	0	0	0	0	-0.00141082	0	0	0	0	0	0	0	0	0	0	0	0	0	0	0	0	0	0	0	0	-0.148829	0	0	0	0	0	0	0	0	0	0	0	0	0
mut_RAD17	0	0	0	0	0	0	0	0	0	0	0	0	0	0	0	0	0	0	0	0	0	0	0	0	0	0	0	0	0	0	0	0	0	0	0	0	0	0	-0.000381348	0	0
mut_RAD51B	0	0	0	0	0	0	0	0	0	0.0213954	0	0	0.0546467	0	0	0	0	0	0	0	0	0	0	0	0	0	0	0	0	0	0	0	0	0	0	0	0	0	0	0	0
mut_RAF1	0	0	0	0	0	0	0	0	0	0.0122095	0	0	0	0	0	0	0	0	0	0	0	0	0	0	0	0	0	-0.0732369	0	0	0	0	0	-0.0345778	0	0	0	0	-0.00985444	0	0
mut_RALGDS	0	0	0	0.0584478	0	0	0	0	0	0	0	0	0	0	0	0	0	0.0344634	-0.0645223	0	0.0909223	0	0	0.00654201	0	0.00781379	0	0	0	-0.054293	0	0	0	0	0.0774541	0	0	0	0	0	0
mut_RANBP2	0	0	0	0	0	0	0	0	0	0	0	0	0	0	0	0	0	0	0	0	0.00320683	0	0	0	0	0	0	0	0	0	0	0	0	0	0.0756997	0.076756	0	0.0502176	-0.0197941	0	0
mut_RAP1GDS1	0	0	0	0	0	0	0	0	0	0	0	0	0	0	0	0	0	0	0	-0.0152306	0	0.00124302	0	0	0	-0.00922765	0	0	0	0	0	0	0	0	-0.0901711	0	0	0	0	0	0
mut_RARA	0	0	0	0	0	0	0	0	0	0	0	0.000261033	0	0	0	0	0	0	0	0.0184748	0	0	0	0	0	0	0	0	0	0	0	0	0.196971	0	0	0	0	0	0.00808863	0	0
mut_RB1	-0.0279367	0	0	0	0	0	0	0	0	-0.0680677	-0.0680526	0.095831	0.11808	0	0	0	0	0	0	0	0	0	0	0	0	0	0	0	0	0	0	0	0	0	0	0	0	0	0	0	0
mut_RBM10	0	0	0	0	0	0	0	0	0	0	0	-0.0300869	0	0	0	0	0	0	0	0	0	-0.0643653	0	0	0	0	0	0	0	0	0	0	0	0	-0.00197447	0	0	0	-0.0714028	0	0
mut_RBM15	0	0	0	0	0	0	-0.0251463	0	0	0	0	0	0	0	0	0.0316454	0	0	0	0	0	0	0.0442699	0	0	0	0	0	0	0	0	0	0	0	0	0	0	0	0	0	0
mut_RECQL4	0	0	0	0	0	0	0	0	0	0	0	0	-0.0473066	0	-0.0420161	0	0	0	-0.000702224	0	0	0	0	0	0	0	0	0	0	0	0	0	0	0	0	0	0	0	0	0	0
mut_REL	-0.0784806	0	0	0	0	0	0	0	0	0	0	0	0	0	0	0	0	0	0	0	0	0	0	0	0	0	0	0	0	0	0	0	0	0	0	0	0	0	0	0	0
mut_RET	0.0564813	0	0	0	0	0	0	0	0	0.0411391	0	0	0	0	0	0	0	0	0	0.0282105	0	0	0	0	0	0	0	0	0	0	0	0	0	0	0	0	0	0	0	0	0
mut_RFWD3	0	0	0	0	0	0	-0.0960288	0	0	0	0	0	0	0	0	0	0	0	0	0	0	0	0	0	0	0	0	0	0	0	0	0	0	0	0	0	0	0	0	0	0
mut_RGPD3	0	0	0	0	0	0	0	0	0	0.0104137	0.0084873	0	0	0	0	0	0	0	0	0	0	0	0	0.00223476	0	0	0	0	0	0.00863104	0	0	0	0	0	0	0	0	0	0	0
mut_RGS7	0	0	0	0	0	0	0.0523956	0	0	0.024482	0.0012102	0	0	0	0	0	0.0300951	0	0	0	0	0	0	0	0	0	0	0	0	0.062413	0	0	0	0	0	0	0	0	0	0	0
mut_RHOA	0	0	0	0	0	0	0	0	0	0	0	0	0.0459561	0	0	0	0	0	0	0	0	0	0	0	0	0	0	0	0	0	0	0	0	-0.0424279	0	-0.22107	-0.0625209	0	0.0118633	0	0
mut_RHOH	0	0	0	0	0	0	0	0	0	0.00649734	0	0	0	0	-0.0349022	-0.0281121	0	0	0	0	0	0	0	0	0	0	0	0	0	0	0	0	0	0	0	0.3441	0	0	-0.0230964	0	0
mut_RMI2	0.0331939	0	0	0	0	0	0	0	0	0	0	0	0	0	0	0	0	0	0	0	0	0	0	0	0	0	0	0	0	0	0	0	0	0	0	0	0	0	0	0	0
mut_RNF213	0	0	0	0	0	0	0	0	0	0	0	0	0	0	0	0	0	0	-0.0642188	-0.00780526	0	0	0	0	0	0	0	0	0	0	0	0	0	0	0	0	0	0	0	0	0
mut_RNF43	0	0	0	0	0	0	-0.0692206	0	0	0	0	0	0	0	0	0	0	0	0.00104424	0.0503052	0	-0.030123	0	0	0	0	0	0	0	0	0	0	0	0	0	0	0	0	0	0	0
mut_ROBO2	0	0	0	0	0	0	-0.035239	0	0	-0.000359241	-0.0276308	0	0	0	0	0	0	0	0	0.00461905	0	0	0	0	0	0	0	0	0	0	0	0	0	0	0	0	0	0	0.0017124	0	0
mut_ROS1	0	0	0	0	0	0	0	0	0	0	0	0	0	0	0	0	0	0	0	0	0	0	0	0	0	0	0	0.016988	0	0	0	0	0	0	0	0	0	0	5.68628e-05	0.13139	0
mut_RPL22	0	0	0	0	0	0	-0.0555536	0	0	0	0	0	0	0	0	0	0	0	0	0	0	0	0	0	0	0	0	0	0	0	0	0	-0.0491056	0	0	0	0	0	0	0	0
mut_RPN1	0	0	0	0	0	0	0	0	0	0	0	0	0	0	0	-0.0560193	0	0	0	0	0	0	0	0	0	0.0383668	0	0	0	0	0	0	0.0470275	0	0	0	0	-0.0297983	-0.0873573	0	0
mut_RSPO2	0.0177675	0	0	0	0	0	0	0	0	0	0	0	0	0	0.0692862	0	0	0	0	9.2261e-05	0	0.0232302	0	0	0	0	0	0	0	0	0	0	0	0	0	0	0	0	0	0	0
mut_RUNX1	0	0	0	0	0	0	0	0	0	0	0	0	-0.154067	0	0	0	0	0	0	0	0	0	0	0	0	0	0	0	0	-0.113528	0	0	0	0	0	0	0	0	0	0	0
mut_RUNX1T1	0	0	0	0.120171	0	0	0	0	0	0.0368334	0	0	0	0	0.0136486	0	0	0	0	0	0	0	0	0	0	0	0	0	0	0.0576422	0	0	0	0	0	0	0	0	0	0	0
mut_SALL4	0	0	0	0	0	0	0	0	0	0	0	0	0	0	0	0	0	0	0	0	0	0	0	0	0	0	0	0	0	0	0	0	0	0	0	0	0	0	-0.00372359	0	0
mut_SBDS	0	0	0	0	0	0	0	0	0	0.0740712	0	0.0703039	0	0	0	0	0	0	0	0	0	0	0	0	0	0.0675006	0	0	0	0	0	0	0	0	0	0	0	0	0	0	0
mut_SDC4	0	0	0	0	0	0	0	0	0	0	0	0	0	0	0	0	0	0	0	0	0	0	0	0	0	0	0	0	0	0	0	0	0.124671	0	0	0	0	0	0	0	0
mut_SDHA	0	0	0	-0.067424	0	0	0	0	0	-0.0490322	0	0	0	-0.166998	0	0	0	0	0	0	0	0	0	0	0	0	0	0	0	0	0	0	0	0	0	0	0	0	0	0	0
mut_SDHAF2	0	0	0	0	0	0	0	0	0	0	0	0	0	0	0	0	0	0	0	0	0	0.349431	0	0	0	0	0	0	0	0	0	0	0	0	0	0	0	0	0.00183758	0	0
mut_SDHB	0	0	0	0	0	0	0	0	0	0	0	0	0	0	0	0.0298215	0	0	0	0	0	0	0	0	0	0	0	0	0	0	0	0	0	0	0	0	0	0	0	0	0
mut_SDHD	0.0739927	0	0	-0.00851908	0	0	0	0	0	0	0	0	0	0	0	0	0	0	0.0691859	0	0	0	0	0	0	0	0	0	0	0	0	0	0	0	0	0	0	0	0	0	0
mut_SEPT5	0.000287192	0	0	0	0	0	0.0262574	0	0	0.10332	0	0	0	0	0	0	0	0	0.0426963	0.0624666	0.0176035	0	0	0	0	0	0	0.308395	0	0.00117481	0	0	0	0	0	0	0	0	0	0	0
mut_SEPT6	0	0	0	0	0	0	0	0	0	0	0	0	0	0	0	0	0	0	0	-0.00235127	0	0	0	0	0	0	0	0	0	0	0	0	0	0	0	0	0	0	0	0	0
mut_SEPT9	0	0.0766385	0	0	0	0	0	0	0	0	0	0	0	0	0	0	0	0	0	0	0	0.0276123	0	0	0	0	0	0	0	0	0	0	0	0	0	0	0	0	0.0267847	0	0
mut_SET	0	0	0	0	0	0	0	0	0	0	0	0	0	0	0	0	0	0	0	0	0	0	0	0	0	0	0	0	0	0	0	0	-0.0169141	0	0	0	0	0	0	0	0
mut_SETD2	-0.0612165	0	0	0	0	0	0	0	0	0	-0.0117687	0	0	0	0	0	0	0	0	0	-0.0114968	0	0	0	0	0	0	0	0	0	0	0	0	0	0	0	0	0	0	0	0
mut_SF3B1	0	0	0	0	0	0	0	0	0	0	0	0	0	0	0	0	0	0	0	0	0	0	0	0	0	0	0	0	0.0510269	0	0	0	0	0	0	0	0	0	0	0	0
mut_SFPQ	0	0	0	0	0	0	0	0	0	0	0	0	0	0	0	0	0	0	0	0	0	0	0	0	0	0	0	0	0	0	0	0	0	0	0	0	0	0	-0.0209341	0	0
mut_SFRP4	0	0	0	0	0	0	0	0	0	0	0	0	0	0	0	0	0	0	-0.0429028	-0.0767022	0	0	0	0	0	0	0	0.00637197	0	0	0	0	-0.0877556	0	0	0	0	0	0	0	0
mut_SGK1	0	0	0	0	0	0	0.0305163	0	0	0	0	0	0	0	0	0	0	0	0	0	0	0	0	0	0	0	0	0	0	0	0	0	0	0	0	0	0	0	0	0	0
mut_SH2B3	-0.159496	0	0	0.040339	0	0	0	0	0	0	0	0	0	0	0	0	0	0	0	0	0.00906235	0	0	0	0	0	0	0	0	0	0	0	0	0	0	0	0	0	0	0	0
mut_SH3GL1	0.0891983	0	0	0	0	0	0	0	0	0	0	0	0	0	0	0	0	0	0	0.0246895	0	0	0	0	0	0	0	0	0	0	0	0	0	0	0	0	0	0	0	0	0
mut_SIX1	0	0	0	0	0	0	0	0	0	0	0.0301128	0	0	0	0	0	0	0	0	0	0	0	0	0	0	0	0	0	0	0	0	0	0	0	0	0	0	0	0	0	0
mut_SIX2	0	0	0	0	0	0	0	0	0	0	0	0	0.0508579	0	0	0	0	0	0	0	0	0	0	0	0	0	0	0	0	0	0	0	0	0	0	0.0303594	0	0.0992333	0.0278997	0	0
mut_SKI	0	0	0	0	0	0	0	0	0	0	0	0	0	0	0	0	0	0	0	0	-0.0529799	0	0	0	0	0	0	0	0	0	0	0	0	0	0	0	0	0	0	0	0
mut_SLC34A2	0	0	0	0	0	0	0	0	0	0	0	0	0	0	0	0	0	0	0	0	0	-0.0198879	0	0	0	0	0	0	0	0	0	0	0	0	0	0	0	0	0	0	0
mut_SLC45A3	0	0	0	0	0	0	0	0	0	0	0	-0.00207755	0	0	0	0	0	0.020006	0	0	0	0	0	0	0	0	0	0	0	0	0	0	0	0	0.118146	0	0	0	0	0	0
mut_SMAD2	0	0	0	0	0	0	0	0	0	0	0	0	0	0	0	0	0	0	0	0	0	0	0	0	0	0	0	0	0	0	0	0	0	0	0	0	0	0	-0.0680972	0	0
mut_SMAD3	-0.0407005	0	0	0	0	0	0	0	0	0.020628	0	0	0	0	0	0	0	0	0	0.0878479	0	0	0	0	0	0	0	0	0	0	0	0	0	0	0	0	0	0	0	0	0
mut_SMAD4	0	0	0	0	0	0	0	0	0	0	0	0	0	0	0	0	0	0	0	0	0.00155986	0	0	0	0	0	0	0	0	0	0	0	0	0	0	0.0192259	0	0	0	0	0
mut_SMARCA4	0	0	0	0	0	0	0	0	0	0	0	0	0	0	0	0	0	0	0	-0.027029	0	0	0	0	0	0	0	0	0	0	0	0	0	0	0	0	0	0	0	0	0
mut_SMARCB1	0	0	0	0	0	0	0	0	0	0	0	0	0	0	0	0.0538198	0	0	0.0408786	0	0	0	0	0	0	0	0	0	0	0	0	0	0	0	0	0	0	0	0.0526759	0	0
mut_SMARCD1	0	0	0	0.17217	0	0	0	0	-0.017781	0	0	0	0	0	0	0	0	0	0	0.154541	0	0	0	0	0	0	0	-0.253571	0	0	0	0	-0.0391097	0	0	0	0	0	0	0	0
mut_SMC1A	-0.0307673	0	0	0	0	0	0	0	0	0	0	0	0	0	0	0	0	0	0	0	0	0	0	0	0	0	0	0	0	0	0	0	0	0	0	0	0	0	0	0	0
mut_SMO	0	0	0	0	0	0	0	0	0	0	0	0	0	0	0	0	0	0	0	-0.0601065	0	0	0	0	0	0	0	0	0	0	0	0	0	0	0	0	0	0	0	0	0
mut_SND1	0	0	0	0	0	0	0	0	0	0	0	0	0	0	0	0.0567676	0	0	-0.00625093	0	0	-0.00568252	0	0	0	0	0	0	0	0	0	0	0	0	0	0	0	0	0	0	0
mut_SOX2	0	0	0	0.0378545	0	0	0	0	0	0	0	0	0	0	0	0	0	0.0092033	0	0	0	0	0	0	0	0	0	0	0	0	0	0	0	0	0	0	0	0	0	0	0
mut_SOX21	0.00514115	0	0	-0.0721358	0	0	0	0	0	0	0	0	0	0	0	0	0	0	0	0	0	0	0	0	0	0	0	0	0	0	0	0	0	0	0	-0.0971296	0	0	0	0	0
mut_SPECC1	0	0	0	0	0	0	0	0	0	0	0	0	0	0	0	0	0	0	0	0	0	0	0	0	0	0	0	0	0	0	0	0	-0.0777969	0	0	0	0	0	0	0	0
mut_SPOP	0	0	0	0	0	0	0	0.00524772	0	0	0	0	0	0	0	0	0	0	0	0	0	0.081609	0	0	0	0	0	0	0.000687283	0	0	0	0.0252396	0	0	0	0	0	0	0	0
mut_SRC	0	0	0	0	0	0	-0.186149	0	0	0	0	0	0	0	0	0	0	0	-0.107619	-0.0848417	0	0	0	0	0	0	0	0	0	-0.0290808	0	0	0	0	0	0	0	0	0	0	0
mut_SRGAP3	0	0	0	0	0	0	0	0	0	0	0	0	0	0	0	0	0	0	0	0	0	-0.0296875	0	0	0	0	0	0	0	0	0	0	0	0	0	0	0	0	0	0	0
mut_SRSF2	0	0	0	0	0	0	0	0	0	0	0	0	0	0	0	0	0	0	0	0	0	0	0	0	0	0	0	-0.0241982	0	0	0	0	0	0	0	0	0	0	0	0	0
mut_SRSF3	0	0	0	0	0	0	0	0	0	0	0	0	0	0	0	0	0	0	0	0	0	0	0	0	0	0	0	0	0	0	0	0	0	0	0	0	0	0	0	0	-0.0388325
mut_SS18	0	0	0	0	0	0	0	0	0	0	0	0	0	0	0	0	0	0	0	0	0	0	0	0	0	0	0	0	0.0120521	0	0	0	0	0	0.0152513	0.0106955	0	0	0	0	0
mut_SSX1	0	0	0	0	0	0	0	0	0	0.15332	0.293631	0	0	0	0	0.0235491	0	0	0	0	0	0	0	0	0	0	0	0.00104299	0.0545108	0	0	0	0	0	0	0	0	0	0	0	0
mut_SSX4	-0.308807	0	0	0	0	-0.102315	0	0	0	0	0	0	-0.0536942	0	0	0	0	0	0	0	0	0	0	0	0	0	0	0	0	0	0	0	0	0	0	0	0	0	0	0.0883801	0
mut_STAG1	0	0	0	0	0	0	0	0	0	0.00215809	0.0501529	0	0	0	0	0	0	0	0.0169093	0.00382911	0	0	0	0.0180285	0	0	0	0	0.0508912	0	0	0	0	0	0	0	0	0	0	0.00297335	0
mut_STAG2	0	0	0	0	0	0	0	0	0	-0.109697	-0.151308	0	0	0	0	0	0	0	0	0	0	0	0	0	0	0	0	0	0	0	0	0	0	-0.00153447	0	0	0	0	0	0	0
mut_STAT3	0	0	0	0	0	0	0	0	0	0.010728	0	0	0	0	0	0	0	0	0	-0.118816	0	0	0	0	0	0	0	0	0	0	0	0	0	0	0	0	0	0	0	0	0
mut_STAT5B	0.00955936	0	0	0	0	0	0	0	0	0.0117096	0	0	0	0	0	0	0	0	0	0	0	0	0	0	0	0	0	0	0	0	0	0	0	0	0	0	0	0	0	0	0
mut_STAT6	0	0	0	0	0	0	0	0	0	0	0	0	0	0	0	0	0	-0.0133574	0	0	0	0	0	0	0	0	0	0	0	0	0	0	0	0	0	0	0	0	0	0	0
mut_STIL	0	0	0	-0.0648534	0	0	0	0	0	0	0	0	0	-0.018802	0	0	0	0	0	0	0	0	0	0	0	0	0	0	0	0	0	0	0	0	0	0	0	0	0	0	0
mut_STK11	0	0	0	0	0	0	0	0	0	0	0	0	0	0	0	0	0	-0.00125652	0	-0.0301827	0	0	0	0	0	0	0	0	0	0	0	0	0.061601	0	0	0	0	0	0	0	0
mut_STRN	0	0	0	0	0	0	0	0	0	0	0	0	0	0	0	0	0	0	0	0	0	0	0	0.0056909	0	0	0	0	0	0	0	0	0	0	0	0	0	0	0	0	0
mut_SUFU	0.123719	0	0	0	0	0	0	0	0	0	0	0.0840403	0.00131635	0	0	0	0	0	0	0	0	0.0676306	0.0230615	0.0495632	0	0	0	0	0	0	0	0	0	0	0	0	0	0	0	0	0
mut_SYK	0	0	-0.0886699	0	0	0	0	0	0	0	0	0	0	0	0	0	0	0	0	0	0	0	0	0	0	0	0	-0.00292068	0	0	0	0	0	0	0	0	0	0	-0.000945012	0	0
mut_TAF15	0.105218	0	0	0	0	0	0.0466728	0	0	0	0	0	-0.00733693	0	0	0	0	0.00871478	0	0.0506542	0.0397712	0	0	0	0	0	0	0	0	0	0	0	0	0	0	0	0	0	0	0	0.000664237
mut_TAL1	0.149484	0	0	0	0	0	0	0	0	0	0	0	0	0	0	0	0	0	0	0	0	0	0	0	0	0	0	0	0	0	0	0	0	0	0	0	0	0	0	0	0
mut_TBL1XR1	0	0	0	0	-0.0966903	0	0	0	0	0	0	0	0	0	0	0	0	0	0	0	0	0	0	0	0	0	0	0	0	0	0	0	-0.00234815	0	0	0	0	0	0	0	0
mut_TBX3	0	0	0	0	0	0	0	0	0	0.0770791	0	0	0	0	0	-0.0800338	0	0	-0.0294514	0	0	0	0	0	0	0	0	0	0	0	0	0	-0.0651302	0	0	0	0	0	0	0	0
mut_TCEA1	0	0.104905	0	0	0	0	0	0.179893	0	0	0	0.0922978	0	0	0	0	0	0	0	0	0	0.00429869	0	0	0	0	0	0	0	0	0	0	0.180323	0	0	0	0	0	0.0935902	0	0
mut_TCF12	0	0	0	0	0	0	0	0	0	0	0	0	0	0	0	0.020376	0	0	0	0	0	0.105212	0.00122404	0	0	0	0	0	0	0	0	0	0	0	0	0	0	0	0	0	0.0238523
mut_TCF3	0	0	0	0	0	0	0	0	0	0	0	0	0	0	0	0.0240151	0	0	0.0664995	0	0	0	0	0	0	0	0	0	0	0	0	0	0	0	0	0	0	0	0	0	0
mut_TCF7L2	0.056632	0	0	0	0	0	0	0	0	0	0	0	0	0	0	0	0	0	0	0	0	0	0	0	0	0	0.00943677	0	0.143267	0.100336	0	0	0.195913	0	0	0	0	0	0	0	0
mut_TCL1A	0	0	0	0	0	0	0	0	0	0	0	0	0	0	0	-0.0562812	0	0	0	0	0	0	0	0	0	0	0	0	0	0	0	0	0	0	0	0	0	0	0	0	0
mut_TEC	-0.0180679	0	0	0	0	0	0	0	0	0	0	0	0	0	0	0	0.113075	0	0	0	0	0	0	0	0	0	0	0	0	0	0	0	0.00823459	0	0	0	0	0	0	0	0
mut_TERT	0	0	0	0	0	-0.102897	0	0	0	0	0	0	0	0	-0.145615	0	0	0	0	0	0	0	0	0	0	0	0	0	0	0	0	0	0	0	0	0	0	0	0	0	0
mut_TET1	0	0	0	0	0	0	0	0	0	0	0	0	0	0	0	0	0	0	0	-0.0357948	0	0	0	0	0	0	0.0316657	0	0	0	0	0	0	0	0	0	0	0	0	0	0
mut_TET2	0	0	0	0	0	0	0	0	0	0.0395273	0	0	0	0	0	0.0568455	0	0	0	0.0353763	0	0	0	0	0	0	0	0	0	0	0	0	0	0.0392281	0	0	0	0	0	0	0
mut_TFE3	0	0	0	-0.0555867	0	0	0	0	0	0.0630873	0	0	0	0	0	0	0	0	0	0	0	0	0	0	0	0	0	0	0.0655139	0	0	0	0	0	0	0	0	0	0	0	0
mut_TFEB	0	0	0	0	0	0	-0.0188789	0	0	0	0	0	0	0	0	0	0	0	0	0	0	0	0	0	0	0	0	0	0	0	0	0	0	0	0	0	0	0	0	0	0
mut_TFG	0.132066	0	0	0	0	0	0	0	0	0	0	0	0	0	0	0	0	0	0	0	0	0	0	0	0	0.043886	0	0	0	0.00156996	0	0	0.220119	0	0	0	0	0	0	0	0
mut_TFPT	0	0	0	0	0	0	0	0	0	0	0	0	-0.0282883	0	0	0	0	0	0	0	0	0	0	0	0	0	0	0	0	0	0	0	0	0	0	0	0	0	0	0	0
mut_TGFBR2	0	0	0	0	0	0	0	0	0	0.0117904	0.00480556	0	0	0.0101241	0	0	0	0.11091	0	0	0.0842389	0	0	0	0	0	0	0	0	0	0	0	0	0	0	0	0	0	0	0	0
mut_THRAP3	0.0126534	0	0	0	0	0	0	0	0	0	0	0	0	0	0	0	0	0	0	0	0	0	0	0	0	0	0	0	0	0.0204322	0	0	0	0	0	0	0	0	0	0	0
mut_TLX1	0	0	0	0	0	0	-0.0083	0	0	0	0	0	-0.0798877	0	0	0	0	0	0	0.0142993	0	0	0	0	0	0	0	0	0	0	0	0	-0.097794	0	0	0	0	0	0	0	0
mut_TLX3	0.0158955	0	0	0	0	0	0.147865	0.0277175	0	0	0	0	0	0	0	0	0	0	0	0	0	0	0	0	0	0	0	0	0	0	0	0	0.0992185	0	0	0	0	0	0	0	0
mut_TMEM127	-0.0586698	0	0	0	0	0	0	0	0	0	0	0	0	0	0	0	0	0	0	0	0	0	0	0	0	0	0	0	0	0	0	0	0.0418591	0	0	0	0	0	0	0	0
mut_TMPRSS2	0	0	0	0	0	0	0.033523	0	0	0	0	0	0	0	0	0	0	0	0	0	0	0	0	0	0	0	0	0	0	0	0	0	0	0	0	0	0	0	0	0	0
mut_TNC	0	0	0	-0.192256	0	0	0	0	0	0	0	0	0	0	0	0	0	-0.00336021	0	0	-0.0102716	-0.0152307	0	0	0	0	0	0	0	0	0	0	-0.0470036	0	0	0	0	0	0	0	0
mut_TNFRSF14	-0.0727345	0	0	0	0	0	0	0.0327511	0	0	0	0	0	0	0	0	0	0	0	0	0	0	0	0	0	0	0	0	0	0	0	0	0	0	0	-0.165229	-0.0432431	0	0	0	0
mut_TOP1	0.00696962	0	0	0	0	0	0	0	0	0	0	0	0	0	0.279019	0	0	0	0	0	0	0	0	0	0	0	0	0	0	0	0	0	0	0	0	0	0	0	0	0	0
mut_TP53	0	0	0	0	0.629881	0	0	0	0	0.0891548	0.113553	0	0	0	0	0	0	0	0	0	0	0.0254436	0.122675	0	0	0	0	0	0.00929308	0.0709037	0	0	0	0	0	0	0	0	0.00529136	0	0
mut_TPM3	0	0	0	0	0	0	0	0	0	0	0	0	0	0	0	0	0	0	-0.00615209	-0.0237814	0	-0.0224921	0	0	0	0	0	0.00227428	0	0	0	0	0	0	0	0	0	0	-0.130273	0	0
mut_TPM4	0	0	0	0	0	0	-0.125849	0	0	0	0	0	0	0	0	0	0	0	0	0	0	0	0	0	0	0	0	-0.0524483	0	0	0	0	-0.0664478	0	0	0	0	0	0	0	0
mut_TRAF7	0	0	0	0	0	0	0	0	0	0	0	0	0	0	0	0	0	0	0	0	0	0.0368564	0	0	0	0	0	0	0	0	0	0	0	0	0	0	0	0	0.0015835	0	0
mut_TRIM24	-0.0971299	0	0	0	0	0	0	0	0	0	0	0	0	0	0	0	0	0	0	0	0	0	0	0	0	0	0	-0.0597834	0	0	0	0	0	0	0	0	0	0	0	0	0
mut_TRRAP	0	0	0	0.055984	0	0	0	0	0	0.0135842	0	0.0150867	0	0	0	0	0	0	0	0	0	0.0227531	0	0	0	0	0	0	0	0	0	0	0	0	0	0	0	0	0.0449253	0	0
mut_TSC1	0	0	0	0	0	0	0	0	0	0	0	0	0	0	0	0	0	0	0	0	0	0	0	0	0	0.0341335	0	0	0	0	0	0	0	0	0	0	0	0	0	0	0
mut_TSC2	0	0	0	0	0	0	0	0	0	0	0	0	0	0	0	0	0	0	0.101868	0.0759878	0	0	0	0	0	0	0	0	0	0.0293858	0	0	0	0	0	0	0	0	0	0	0
mut_TSHR	-0.0427034	0	0	0	0	0	0	0	0	0	0	0	-0.0326716	0	0	0	0	0	0	0	0	0	0	0	0	0	0	0	0	0	0	0	-0.137543	-0.0245498	0	0	0	0	0	0	0
mut_UBR5	-0.00885476	0	0	0	0	0	0	0	0	0	0	-0.0285027	-0.000688383	0	-0.00253724	0	0	0	0	0	0	-0.0205244	0	0	0	0	0	0	0	0	0	0	0	0	0	0	0	0	-0.077687	0	0
mut_USP44	0	0	0	0	0	0	0	0	0	0	0	0	-0.0152639	0	0	0	0	0	0	0	0	0	0	0	0	0	0	0	0	0	0	0	0	0	0	0	0	0	-0.0163981	0	0
mut_USP6	0	0	0	0	0	0	0	0	0	0.05651	0.0276283	0	0	0	-0.0872116	0	0	0	0	0	0	0	0	0	0	0	0	0	0	0	0	0	0	0	0	0	0	0	0	0	0
mut_USP8	0	0	0	-0.0660606	0	0	0	0	0	0	0	0	0	0	0	0	0	0	0	0	0	0	0	0	0	0	0	0	0	0	0	0	-0.014507	0	0	0	0	0	0	0.0293785	0
mut_VAV1	0	0	0	0	0	0	0.113261	0	0	0	0	0	0	0	0	0	0	0	0	-0.0424047	0	0	0	0	0	0	0	0	0	0	0	0	0	0	0	0	0	0	0	0	0
mut_VTI1A	0	0	0	0	0	0	0	0	0	0	0	0	0	0	0	0	0	0	0	0	0	0	0	0	0	0	0	0	0	0	0	0	0	0	0	0	0	0	-0.0204064	0	0
mut_WAS	0	0	0	0	0	-0.0584187	0	0	0	0	0	0	0	0	0	0	0	0	0	0	0	0	0	0	0	0	0	0	0	0	0	0	0	0	0	0	0	0	0.0448002	0	0
mut_WIF1	0	0	0	0	0	0	0	0	0	0	0	0	0	0	0	0	0	0	0	-0.000500728	-0.0258588	0	0	0	0	0	0	0	0	0	0	0	0	0	-0.00219167	0	0	0	0	0	0
mut_WNK2	-0.0641769	0	0	0	0	0	0	0	0	0	0	0	0	0	0.0146579	0	0	0	0	0	0	0	0	0	0	0	0	-0.0168859	0	0	0	0	0	0	0	0	0	0	0	0	0
mut_WRN	0	0	0	0	0	0	0	0	0	0	0	0	0	0	-0.000396161	0	0	0	0	0	0	0	0	0	0	0	0	0	0	0	0	0	0.0151341	0	0	0	0	0	0	0	0
mut_WT1	0.0317928	0	0	0	0	0	0	0	0	0	0	0	0	0	0	0	0	0	0	0	0	0	0	0	0	0	0	0	0	0.000407789	0	0	0	0	0	0	0	0	0	0	0
mut_WWTR1	0	0	0	0	0	0	0	0	0	0	0	0	0	0	0	0	0	0	0	0	0	0.136474	0	0	0	0	0	0	0	0	0	0	0	0	0	0.229339	0	0	0.241183	0	0
mut_XPA	0	0	0	0	0	0	0	0	0	0	0	0	0	0	0	0	0	0	0	0	0	0	0	0	0	0	0	0	-0.282234	0	0	0	0	0	0	0	0	0	0	0	0
mut_XPC	0	0	0	0	0	0	0	0	0	0	0	0	0	0	0	0	0	0	0	-0.0532303	-0.0318575	0	0	0	0	0	0	0	0	0	0	0	0	0	0	-0.029507	0	0	0	0	0
mut_XPO1	0	0	-0.0999567	0	0	0	0	0	0	0	0	0	0	0	0	0	0	0	0	0	0	0	0	0	-0.0915463	0	0	0	0	0	-0.00527011	0	0	0	0	0	0	0	0	0	0
mut_YWHAE	0	0	0	0	0	0	0.135499	0	0	0	0	0	0	0	0	0	0	0	0	0	0	0	0	0	0	0	0	0	0	0	0	0	0	0	0	0	0	0	0	0	0
mut_ZBTB16	0	0	0	0	0	0	0	0	0	0	0	0.0070954	0	0	0	0	0	0	0	0	0	0	0	-0.0600562	0	0	0	0	0	0	0	0	-0.228702	0	0	0	0	0	0	0	0
mut_ZCCHC8	0	0	0	0	0	0	0	0	0	0	0	0	0.119605	0	0	0.000524813	0	0	0	0.0423636	0	0	0	0	0	0	0	0	0	0.0467758	0	0	0.101581	0	0	0	0	0	0	0	0
mut_ZFHX3	0	0	0	0	0	0	0	0	0	-0.00259359	0	-0.00086218	0	0	0	0	0	0	0	0.0670187	0	-0.0096153	0	0	0	0	0	0	0	0	0	0	0	-0.00667335	0	0	0	0	-0.0165671	0	0
mut_ZMYM3	0	0	0	0	0	0	0	0	0	0	0	0	-0.0307828	0	0	0	0	0	0	0	0	0	0	0	0	0	0	0	0	0	0	0	0	0	0	0	0	0	0	0	0
mut_ZNF331	0	0	0	0	0	0	0	0	0	0	0	0.116842	0	0	0.181634	0	0	-0.0221505	0	0	0	0	0	0	0	0	0	0	0	0	0	0	-0.0369682	-0.0145332	0	-0.21571	-0.220024	0	0	0	0
mut_ZNF384	0	0	0	0	0	0	0	0	0	0	0	0	0	0	0	0	0	0	0	0	0	0	0	0	0	0	0	0.0801498	0	0	0	0	0	0	0	0	0	0	0	0	0
mut_ZNF429	0	0	0	0	0	0	0	0	0	0.0418949	0	0	0	0	0	0	0	0	0	0	0	0	0	0	0	0.000966039	0	0	0	0	0	0	0	0.0538272	0	0.0299392	0	0	0	0	0
mut_ZNF521	0	0	0	0	0	0	0	0	0	0	0	0	0	0	0.0451043	0	0	0	0	0	0	0	0	0	0	0	0	0	0	0	0	0	0	0	0	0	0	0	0.0168472	0	0
mut_ZNRF3	0	0	0	0	0	0	0	0	0	0	0	0	0	0	0	0	0	0	0	0	0	0	0	0	0	0	0	0	0	0	0	0	0	0	0	0	0	-0.00531446	0	0	0
mut_ZRSR2	0	0	0	0	0	0	0	0	0	0	0	0	0	0	0	0	0	0	0	0.0204658	0	0	0	0	0	0	0	0	0	0	0	0	-0.0305282	0	0	0	0	0	0	0	0
